# Supplementary material for: OpTiles: an R package for adaptive tiling and methylation variability profiling
Source: Bioinformatics. 2025 Nov 9;41(11):btaf614. doi: 10.1093/bioinformatics/btaf614 (PMC12646143; doi:10.1093/bioinformatics/btaf614)
Supplement: btaf614_Supplementary_Data [file btaf614_supplementary_data.xlsx]

## Sheet: traditional_genome_tiles
region_id	NCpGs
chr1:100011601-100011900	1
chr1:100011901-100012200	3
chr1:1000201-1000500	6
chr1:10002901-10003200	3
chr1:10003201-10003500	5
chr1:100032601-100032900	16
chr1:100037701-100038000	17
chr1:100038001-100038300	40
chr1:100038301-100038600	20
chr1:100038601-100038900	72
chr1:10004401-10004700	16
chr1:100050901-100051200	9
chr1:100051201-100051500	5
chr1:100072501-100072800	4
chr1:10010401-10010700	3
chr1:10010701-10011000	11
chr1:1001101-1001400	14
chr1:100113301-100113600	18
chr1:100125301-100125600	9
chr1:100125601-100125900	1
chr1:100132801-100133100	23
chr1:100133101-100133400	22
chr1:10013401-10013700	3
chr1:10013701-10014000	7
chr1:1001401-1001700	39
chr1:10014301-10014600	1
chr1:10014601-10014900	9
chr1:100146601-100146900	8
chr1:100158301-100158600	9
chr1:100158601-100158900	21
chr1:10017001-10017300	3
chr1:1001701-1002000	32
chr1:10017301-10017600	13
chr1:100195801-100196100	6
chr1:100214401-100214700	11
chr1:10022101-10022400	1
chr1:10022401-10022700	4
chr1:10023601-10023900	1
chr1:10023901-10024200	7
chr1:100249501-100249800	5
chr1:100249801-100250100	3
chr1:10026301-10026600	18
chr1:100266001-100266300	24
chr1:100266301-100266600	4
chr1:100266601-100266900	16
chr1:100266901-100267200	1
chr1:100281601-100281900	1
chr1:100281901-100282200	9
chr1:10028401-10028700	5
chr1:10028701-10029000	9
chr1:100291801-100292100	1
chr1:100292101-100292400	11
chr1:100297801-100298100	1
chr1:10029901-10030200	6
chr1:10031101-10031400	6
chr1:10032001-10032300	28
chr1:100321801-100322100	20
chr1:10032301-10032600	17
chr1:10032601-10032900	84
chr1:10032901-10033200	23
chr1:100343101-100343400	4
chr1:100349701-100350000	20
chr1:100350901-100351200	14
chr1:100352401-100352700	15
chr1:100352701-100353000	39
chr1:10035301-10035600	3
chr1:10035601-10035900	23
chr1:10035901-10036200	18
chr1:100369801-100370100	1
chr1:100370101-100370400	1
chr1:10037101-10037400	8
chr1:100377001-100377300	5
chr1:100377301-100377600	5
chr1:10038001-10038300	16
chr1:1003801-1004100	2
chr1:100401601-100401900	8
chr1:100401901-100402200	1
chr1:100410301-100410600	7
chr1:100410601-100410900	1
chr1:10042201-10042500	11
chr1:10042501-10042800	1
chr1:1004401-1004700	3
chr1:100452301-100452600	2
chr1:100466401-100466700	7
chr1:100466701-100467000	1
chr1:1004701-1005000	7
chr1:100523101-100523400	5
chr1:100523401-100523700	3
chr1:100531501-100531800	4
chr1:100539001-100539300	47
chr1:100539301-100539600	54
chr1:100539601-100539900	48
chr1:100539901-100540200	59
chr1:10054801-10055100	6
chr1:100615501-100615800	13
chr1:100615801-100616100	1
chr1:1006201-1006500	5
chr1:10062601-10062900	8
chr1:100642201-100642500	3
chr1:100642501-100642800	11
chr1:1006501-1006800	9
chr1:100668301-100668600	4
chr1:10068301-10068600	21
chr1:10068601-10068900	1
chr1:1007401-1007700	9
chr1:100761901-100762200	30
chr1:100808701-100809000	5
chr1:100809001-100809300	3
chr1:100857901-100858200	1
chr1:100858201-100858500	9
chr1:1008601-1008900	11
chr1:10088101-10088400	1
chr1:10088401-10088700	7
chr1:1008901-1009200	3
chr1:100895101-100895400	15
chr1:100895401-100895700	5
chr1:100895701-100896000	18
chr1:100896001-100896300	31
chr1:100896301-100896600	17
chr1:100958101-100958400	9
chr1:100958401-100958700	7
chr1:100961101-100961400	14
chr1:100975501-100975800	9
chr1:100975801-100976100	3
chr1:100982701-100983000	2
chr1:100997401-100997700	14
chr1:101007301-101007600	11
chr1:101007601-101007900	3
chr1:101018101-101018400	3
chr1:101018401-101018700	9
chr1:101022901-101023200	8
chr1:101053501-101053800	17
chr1:101053801-101054100	3
chr1:10107601-10107900	10
chr1:101141701-101142000	5
chr1:101142001-101142300	1
chr1:101174101-101174400	10
chr1:10118401-10118700	1
chr1:10118701-10119000	3
chr1:10122901-10123200	5
chr1:10123201-10123500	9
chr1:101235601-101235900	3
chr1:101235901-101236200	15
chr1:101236201-101236500	32
chr1:101236501-101236800	13
chr1:101238901-101239200	14
chr1:101239801-101240100	7
chr1:101240101-101240400	9
chr1:101248201-101248500	9
chr1:101248501-101248800	1
chr1:1012501-1012800	5
chr1:101254801-101255100	1
chr1:101255101-101255400	2
chr1:1012801-1013100	7
chr1:101283901-101284200	7
chr1:101284201-101284500	7
chr1:10131001-10131300	2
chr1:1013101-1013400	13
chr1:101321101-101321400	8
chr1:101325901-101326200	6
chr1:101333701-101334000	12
chr1:101334001-101334300	11
chr1:1013401-1013700	11
chr1:101357701-101358000	1
chr1:101358001-101358300	3
chr1:101447101-101447400	3
chr1:101447401-101447700	1
chr1:10145101-10145400	9
chr1:10145401-10145700	5
chr1:10147801-10148100	9
chr1:10148101-10148400	2
chr1:101499301-101499600	9
chr1:101499601-101499900	3
chr1:10151701-10152000	3
chr1:10152001-10152300	7
chr1:1015201-1015500	1
chr1:10154101-10154400	6
chr1:1015501-1015800	3
chr1:101575201-101575500	2
chr1:101575501-101575800	21
chr1:101602801-101603100	5
chr1:101603101-101603400	5
chr1:10161001-10161300	14
chr1:1016101-1016400	14
chr1:101618701-101619000	4
chr1:10163701-10164000	3
chr1:10164001-10164300	1
chr1:10167001-10167300	15
chr1:10167301-10167600	5
chr1:101676901-101677200	4
chr1:101677201-101677500	10
chr1:10168501-10168800	11
chr1:10168801-10169100	3
chr1:1017301-1017600	10
chr1:10181401-10181700	8
chr1:1018201-1018500	7
chr1:101829901-101830200	10
chr1:101846701-101847000	7
chr1:101847001-101847300	1
chr1:1018501-1018800	5
chr1:101861101-101861400	8
chr1:1018801-1019100	9
chr1:101910001-101910300	21
chr1:1019101-1019400	15
chr1:101910301-101910600	1
chr1:10192801-10193100	3
chr1:10193101-10193400	5
chr1:101932801-101933100	7
chr1:101933101-101933400	1
chr1:101937001-101937300	3
chr1:10193701-10194000	4
chr1:101937301-101937600	3
chr1:1019401-1019700	27
chr1:101985901-101986200	7
chr1:101986201-101986500	6
chr1:10199401-10199700	1
chr1:101996401-101996700	10
chr1:10199701-10200000	9
chr1:10201-10500	1
chr1:10201801-10202100	4
chr1:10202101-10202400	6
chr1:10202401-10202700	9
chr1:10203001-10203300	4
chr1:1020301-1020600	18
chr1:1020601-1020900	16
chr1:10208701-10209000	5
chr1:10209001-10209300	3
chr1:1020901-1021200	8
chr1:102094801-102095100	6
chr1:10209901-10210200	21
chr1:10210201-10210500	13
chr1:10210501-10210800	40
chr1:10210801-10211100	38
chr1:102157801-102158100	12
chr1:10218901-10219200	5
chr1:10219201-10219500	3
chr1:102223801-102224100	7
chr1:102224101-102224400	7
chr1:102228601-102228900	18
chr1:102228901-102229200	3
chr1:10223401-10223700	5
chr1:102234601-102234900	9
chr1:102234901-102235200	19
chr1:10223701-10224000	13
chr1:102276001-102276300	7
chr1:102276301-102276600	7
chr1:10227901-10228200	4
chr1:102336301-102336600	1
chr1:102336601-102336900	5
chr1:10235701-10236000	2
chr1:10236001-10236300	8
chr1:1023601-1023900	18
chr1:1023901-1024200	6
chr1:102430501-102430800	12
chr1:10244401-10244700	12
chr1:10244701-10245000	26
chr1:102477901-102478200	1
chr1:102478201-102478500	6
chr1:102479701-102480000	1
chr1:102480001-102480300	7
chr1:1024801-1025100	16
chr1:1025101-1025400	4
chr1:1025701-1026000	9
chr1:1026001-1026300	1
chr1:102630601-102630900	9
chr1:102637801-102638100	11
chr1:102638101-102638400	3
chr1:102641401-102641700	5
chr1:102641701-102642000	17
chr1:102659701-102660000	5
chr1:102660001-102660300	26
chr1:102660301-102660600	14
chr1:102660601-102660900	5
chr1:102664801-102665100	3
chr1:102665101-102665400	10
chr1:102670201-102670500	16
chr1:1026901-1027200	1
chr1:1027201-1027500	7
chr1:10273801-10274100	1
chr1:10274101-10274400	7
chr1:102749101-102749400	5
chr1:102749401-102749700	4
chr1:1027801-1028100	1
chr1:102802501-102802800	8
chr1:1028101-1028400	2
chr1:10282801-10283100	12
chr1:10284001-10284300	5
chr1:10284301-10284600	5
chr1:102853801-102854100	10
chr1:102863101-102863400	3
chr1:102863401-102863700	7
chr1:102922501-102922800	10
chr1:102923701-102924000	11
chr1:102924001-102924300	3
chr1:102933601-102933900	5
chr1:102933901-102934200	13
chr1:102951301-102951600	14
chr1:102970501-102970800	5
chr1:102970801-102971100	3
chr1:103006501-103006800	5
chr1:103006801-103007100	7
chr1:103021801-103022100	17
chr1:103022101-103022400	5
chr1:103028101-103028400	12
chr1:103051501-103051800	6
chr1:103065001-103065300	9
chr1:103065301-103065600	3
chr1:103086301-103086600	1
chr1:103086601-103086900	15
chr1:103108201-103108500	1
chr1:103108501-103108800	5
chr1:103155301-103155600	1
chr1:103155601-103155900	9
chr1:103170301-103170600	15
chr1:103170601-103170900	7
chr1:10319101-10319400	10
chr1:103208101-103208400	6
chr1:1032301-1032600	5
chr1:1032601-1032900	25
chr1:1032901-1033200	24
chr1:1033201-1033500	2
chr1:1033501-1033800	6
chr1:10336201-10336500	12
chr1:1033801-1034100	20
chr1:1034101-1034400	1
chr1:103434601-103434900	7
chr1:103434901-103435200	1
chr1:1034401-1034700	23
chr1:10344901-10345200	8
chr1:1034701-1035000	30
chr1:103526101-103526400	12
chr1:1035901-1036200	5
chr1:10373101-10373400	8
chr1:1037401-1037700	5
chr1:1037701-1038000	1
chr1:1038001-1038300	4
chr1:10384801-10385100	5
chr1:10385101-10385400	9
chr1:103903501-103903800	18
chr1:10390501-10390800	13
chr1:10390801-10391100	1
chr1:103931401-103931700	15
chr1:103931701-103932000	7
chr1:10393501-10393800	6
chr1:103963501-103963800	3
chr1:103963801-103964100	8
chr1:10397401-10397700	4
chr1:10397701-10398000	4
chr1:10398001-10398300	9
chr1:10398301-10398600	18
chr1:10398601-10398900	53
chr1:10398901-10399200	57
chr1:10399201-10399500	45
chr1:10399501-10399800	28
chr1:1040101-1040400	14
chr1:10402501-10402800	7
chr1:10402801-10403100	6
chr1:10403101-10403400	3
chr1:10403401-10403700	6
chr1:1040401-1040700	47
chr1:104044501-104044800	9
chr1:104044801-104045100	3
chr1:10404901-10405200	9
chr1:10405201-10405500	1
chr1:104056801-104057100	6
chr1:1040701-1041000	41
chr1:104073001-104073300	31
chr1:104073301-104073600	12
chr1:1041001-1041300	39
chr1:1041301-1041600	10
chr1:104153101-104153400	1
chr1:104153401-104153700	5
chr1:104153701-104154000	3
chr1:104154001-104154300	16
chr1:104154301-104154600	3
chr1:1041601-1041900	3
chr1:104172301-104172600	10
chr1:10417801-10418100	10
chr1:10418401-10418700	16
chr1:1041901-1042200	36
chr1:104217301-104217600	11
chr1:104217601-104217900	11
chr1:1042201-1042500	3
chr1:104245801-104246100	1
chr1:104246101-104246400	6
chr1:104262901-104263200	2
chr1:104263201-104263500	1
chr1:104295601-104295900	3
chr1:104295901-104296200	3
chr1:10430701-10431000	28
chr1:1043401-1043700	21
chr1:10436101-10436400	3
chr1:1043701-1044000	30
chr1:104399401-104399700	11
chr1:104399701-104400000	1
chr1:1044001-1044300	38
chr1:104407201-104407500	5
chr1:104407501-104407800	19
chr1:1044301-1044600	17
chr1:10443301-10443600	7
chr1:10443601-10443900	7
chr1:104465701-104466000	9
chr1:104466001-104466300	1
chr1:104467801-104468100	1
chr1:104468101-104468400	1
chr1:1044901-1045200	12
chr1:104507401-104507700	9
chr1:104507701-104508000	3
chr1:104509501-104509800	11
chr1:104515501-104515800	6
chr1:1045201-1045500	26
chr1:104521801-104522100	7
chr1:104522101-104522400	2
chr1:104538001-104538300	11
chr1:104538301-104538600	1
chr1:10455001-10455300	3
chr1:1045501-1045800	3
chr1:10455301-10455600	8
chr1:104558401-104558700	2
chr1:10458601-10458900	1
chr1:10458901-10459200	15
chr1:1046101-1046400	3
chr1:10461601-10461900	7
chr1:10461901-10462200	5
chr1:104640001-104640300	1
chr1:1046401-1046700	5
chr1:104640301-104640600	19
chr1:10466401-10466700	5
chr1:10466701-10467000	7
chr1:1046701-1047000	3
chr1:104675101-104675400	4
chr1:104686801-104687100	13
chr1:104687101-104687400	13
chr1:1047001-1047300	3
chr1:10472101-10472400	21
chr1:10472401-10472700	1
chr1:10473301-10473600	8
chr1:10474201-10474500	7
chr1:10474501-10474800	19
chr1:10474801-10475100	32
chr1:10475101-10475400	15
chr1:1047601-1047900	21
chr1:10476301-10476600	3
chr1:10476601-10476900	11
chr1:104767801-104768100	9
chr1:104768101-104768400	11
chr1:104775901-104776200	14
chr1:104787001-104787300	6
chr1:10478701-10479000	8
chr1:104787901-104788200	3
chr1:104788201-104788500	7
chr1:1047901-1048200	32
chr1:1048201-1048500	20
chr1:10482301-10482600	10
chr1:104849401-104849700	10
chr1:1048501-1048800	29
chr1:104856001-104856300	12
chr1:104890501-104890800	3
chr1:104890801-104891100	7
chr1:10490701-10491000	1
chr1:10491001-10491300	5
chr1:1049101-1049400	9
chr1:10491601-10491900	9
chr1:10491901-10492200	1
chr1:104932501-104932800	4
chr1:1049401-1049700	20
chr1:104957101-104957400	1
chr1:1049701-1050000	5
chr1:1050001-1050300	7
chr1:10500601-10500900	6
chr1:10501-10800	6
chr1:1050301-1050600	5
chr1:10505401-10505700	1
chr1:10505701-10506000	8
chr1:1050601-1050900	18
chr1:10508101-10508400	9
chr1:10508401-10508700	11
chr1:105090001-105090300	15
chr1:10509001-10509300	12
chr1:105090301-105090600	1
chr1:105096001-105096300	11
chr1:105096301-105096600	9
chr1:1051201-1051500	6
chr1:105120601-105120900	3
chr1:105120901-105121200	8
chr1:10512601-10512900	3
chr1:105127201-105127500	10
chr1:10512901-10513200	9
chr1:105140701-105141000	1
chr1:105141001-105141300	1
chr1:105141301-105141600	1
chr1:105141601-105141900	7
chr1:1051501-1051800	13
chr1:10515301-10515600	4
chr1:1051801-1052100	27
chr1:105200701-105201000	20
chr1:105208201-105208500	1
chr1:105208501-105208800	5
chr1:10525801-10526100	1
chr1:10526101-10526400	17
chr1:105265501-105265800	6
chr1:105282001-105282300	10
chr1:105294001-105294300	6
chr1:105294301-105294600	5
chr1:10535101-10535400	1
chr1:10535401-10535700	3
chr1:1054201-1054500	1
chr1:10542301-10542600	17
chr1:10542601-10542900	13
chr1:1054501-1054800	11
chr1:10546201-10546500	4
chr1:105469801-105470100	20
chr1:105470101-105470400	1
chr1:105470401-105470700	3
chr1:1054801-1055100	17
chr1:105493501-105493800	5
chr1:105493801-105494100	1
chr1:105504001-105504300	9
chr1:105504301-105504600	8
chr1:1055101-1055400	28
chr1:105518401-105518700	8
chr1:10551901-10552200	8
chr1:105535801-105536100	1
chr1:105536101-105536400	17
chr1:105553201-105553500	25
chr1:105553501-105553800	1
chr1:10555501-10555800	4
chr1:105572101-105572400	10
chr1:105580201-105580500	7
chr1:10560001-10560300	9
chr1:10560301-10560600	1
chr1:10563301-10563600	19
chr1:10563601-10563900	19
chr1:1056901-1057200	1
chr1:1057201-1057500	3
chr1:105726001-105726300	6
chr1:105734101-105734400	10
chr1:105795601-105795900	2
chr1:105795901-105796200	10
chr1:105796201-105796500	2
chr1:10580101-10580400	3
chr1:10580401-10580700	7
chr1:105889201-105889500	22
chr1:1059001-1059300	12
chr1:105926701-105927000	10
chr1:10599901-10600200	7
chr1:10600201-10600500	3
chr1:10600801-10601100	12
chr1:1060201-1060500	14
chr1:106030501-106030800	3
chr1:106030801-106031100	9
chr1:1060501-1060800	20
chr1:106076401-106076700	10
chr1:1060801-1061100	33
chr1:106080601-106080900	5
chr1:106080901-106081200	9
chr1:106095001-106095300	10
chr1:1061101-1061400	10
chr1:106132801-106133100	19
chr1:106133101-106133400	3
chr1:1061401-1061700	1
chr1:10614601-10614900	5
chr1:10614901-10615200	1
chr1:10616701-10617000	8
chr1:10617001-10617300	2
chr1:10619101-10619400	3
chr1:10619401-10619700	5
chr1:10621201-10621500	7
chr1:10621501-10621800	13
chr1:10622701-10623000	3
chr1:10623001-10623300	7
chr1:1062301-1062600	4
chr1:10625101-10625400	1
chr1:10625401-10625700	3
chr1:106257001-106257300	9
chr1:10625701-10626000	1
chr1:106257301-106257600	3
chr1:10626901-10627200	17
chr1:10627801-10628100	10
chr1:1062901-1063200	8
chr1:10630201-10630500	17
chr1:10630501-10630800	20
chr1:10630801-10631100	21
chr1:10631401-10631700	2
chr1:10632001-10632300	1
chr1:10632301-10632600	5
chr1:10634101-10634400	10
chr1:10635301-10635600	5
chr1:10635601-10635900	15
chr1:10635901-10636200	17
chr1:10636201-10636500	3
chr1:10637401-10637700	8
chr1:10638001-10638300	19
chr1:1063801-1064100	15
chr1:10638301-10638600	30
chr1:106383301-106383600	1
chr1:106383601-106383900	15
chr1:10638601-10638900	42
chr1:106388101-106388400	22
chr1:10638901-10639200	80
chr1:10639201-10639500	28
chr1:10640101-10640400	7
chr1:10640401-10640700	7
chr1:10641001-10641300	7
chr1:1064101-1064400	23
chr1:106411801-106412100	9
chr1:106412101-106412400	17
chr1:106412401-106412700	10
chr1:10641301-10641600	10
chr1:106415701-106416000	11
chr1:106416001-106416300	5
chr1:10641601-10641900	10
chr1:10641901-10642200	21
chr1:10642201-10642500	11
chr1:106422601-106422900	17
chr1:106422901-106423200	1
chr1:10642501-10642800	21
chr1:10642801-10643100	12
chr1:10643401-10643700	1
chr1:10643701-10644000	13
chr1:106440001-106440300	1
chr1:1064401-1064700	8
chr1:106440301-106440600	5
chr1:106442401-106442700	12
chr1:10644901-10645200	15
chr1:10645201-10645500	21
chr1:106461301-106461600	9
chr1:106462201-106462500	4
chr1:10647601-10647900	11
chr1:10647901-10648200	8
chr1:10648201-10648500	1
chr1:10649701-10650000	4
chr1:10650001-10650300	2
chr1:10650601-10650900	4
chr1:106507501-106507800	12
chr1:10650901-10651200	13
chr1:106522801-106523100	10
chr1:10653901-10654200	19
chr1:10654201-10654500	5
chr1:10658101-10658400	12
chr1:10658401-10658700	10
chr1:10658701-10659000	8
chr1:10659001-10659300	7
chr1:1065901-1066200	13
chr1:10659301-10659600	1
chr1:10659601-10659900	12
chr1:10659901-10660200	18
chr1:10660201-10660500	17
chr1:106618801-106619100	11
chr1:106619101-106619400	10
chr1:1066201-1066500	3
chr1:10664101-10664400	7
chr1:10664401-10664700	11
chr1:10665301-10665600	22
chr1:10665901-10666200	11
chr1:10666201-10666500	1
chr1:10666501-10666800	11
chr1:10668001-10668300	29
chr1:10668301-10668600	20
chr1:10668901-10669200	1
chr1:10669201-10669500	15
chr1:1067101-1067400	16
chr1:10671901-10672200	13
chr1:10672201-10672500	26
chr1:10674001-10674300	1
chr1:1067401-1067700	31
chr1:10674301-10674600	1
chr1:10676101-10676400	3
chr1:10676401-10676700	4
chr1:10676701-10677000	9
chr1:1067701-1068000	18
chr1:106771501-106771800	1
chr1:10677901-10678200	6
chr1:10680601-10680900	12
chr1:106816801-106817100	4
chr1:10682101-10682400	6
chr1:10682401-10682700	4
chr1:1068301-1068600	9
chr1:1068601-1068900	3
chr1:10686901-10687200	8
chr1:10687201-10687500	1
chr1:10687501-10687800	3
chr1:10687801-10688100	1
chr1:10688101-10688400	13
chr1:10688401-10688700	5
chr1:10688701-10689000	4
chr1:1068901-1069200	7
chr1:10689901-10690200	2
chr1:10691401-10691700	18
chr1:106917301-106917600	5
chr1:106917601-106917900	15
chr1:1069201-1069500	36
chr1:10692301-10692600	3
chr1:10692601-10692900	3
chr1:10692901-10693200	3
chr1:10693201-10693500	1
chr1:10693801-10694100	29
chr1:10694101-10694400	15
chr1:10695001-10695300	3
chr1:1069501-1069800	38
chr1:10695301-10695600	21
chr1:1069801-1070100	16
chr1:106986901-106987200	1
chr1:106987201-106987500	11
chr1:106992301-106992600	10
chr1:106993801-106994100	10
chr1:106994101-106994400	4
chr1:10699501-10699800	2
chr1:1070101-1070400	1
chr1:107013301-107013600	1
chr1:107013601-107013900	9
chr1:10701601-10701900	9
chr1:10701901-10702200	1
chr1:1070401-1070700	4
chr1:10704301-10704600	16
chr1:107044501-107044800	17
chr1:107044801-107045100	1
chr1:10704601-10704900	24
chr1:10705501-10705800	2
chr1:107055901-107056200	18
chr1:107056501-107056800	24
chr1:107056801-107057100	44
chr1:107057101-107057400	35
chr1:107057401-107057700	21
chr1:10705801-10706100	22
chr1:10706101-10706400	3
chr1:10706401-10706700	9
chr1:10706701-10707000	1
chr1:107070301-107070600	1
chr1:107070601-107070900	1
chr1:10707301-10707600	7
chr1:10709101-10709400	13
chr1:107092501-107092800	28
chr1:10710601-10710900	1
chr1:10710901-10711200	1
chr1:10711801-10712100	7
chr1:10712101-10712400	5
chr1:10712401-10712700	3
chr1:10712701-10713000	11
chr1:1071301-1071600	11
chr1:10713301-10713600	3
chr1:10713601-10713900	8
chr1:107139601-107139900	1
chr1:107139901-107140200	23
chr1:107140201-107140500	16
chr1:107140501-107140800	30
chr1:107141101-107141400	53
chr1:107141401-107141700	59
chr1:107141701-107142000	22
chr1:1071601-1071900	11
chr1:10716301-10716600	9
chr1:10716601-10716900	4
chr1:10717501-10717800	7
chr1:107177401-107177700	8
chr1:10717801-10718100	3
chr1:10719001-10719300	9
chr1:1071901-1072200	12
chr1:10719601-10719900	1
chr1:10719901-10720200	9
chr1:10720501-10720800	1
chr1:10720801-10721100	14
chr1:10721101-10721400	1
chr1:1072201-1072500	4
chr1:10722901-10723200	16
chr1:107248801-107249100	4
chr1:10725001-10725300	25
chr1:1072501-1072800	9
chr1:10725301-10725600	9
chr1:107261401-107261700	8
chr1:107261701-107262000	12
chr1:10726201-10726500	8
chr1:107274901-107275200	1
chr1:107275201-107275500	7
chr1:10727701-10728000	9
chr1:10728001-10728300	5
chr1:1072801-1073100	6
chr1:10728601-10728900	9
chr1:10728901-10729200	1
chr1:1073101-1073400	14
chr1:10734601-10734900	3
chr1:10734901-10735200	1
chr1:10735201-10735500	11
chr1:1073701-1074000	7
chr1:10737601-10737900	14
chr1:10737901-10738200	1
chr1:10739101-10739400	23
chr1:10739401-10739700	17
chr1:1074001-1074300	1
chr1:10742701-10743000	7
chr1:107436601-107436900	9
chr1:107436901-107437200	5
chr1:10744801-10745100	12
chr1:107468701-107469000	11
chr1:107469001-107469300	3
chr1:10747801-10748100	13
chr1:107479801-107480100	7
chr1:107480101-107480400	1
chr1:107480401-107480700	4
chr1:107480701-107481000	23
chr1:10748101-10748400	5
chr1:10749901-10750200	7
chr1:10750201-10750500	1
chr1:1075201-1075500	10
chr1:10753501-10753800	8
chr1:1075501-1075800	3
chr1:10756201-10756500	8
chr1:107563801-107564100	5
chr1:107564101-107564400	3
chr1:107570401-107570700	24
chr1:107570701-107571000	16
chr1:1075801-1076100	3
chr1:10759201-10759500	10
chr1:1076101-1076400	2
chr1:10761601-10761900	9
chr1:10761901-10762200	11
chr1:107656801-107657100	5
chr1:107657101-107657400	11
chr1:10767601-10767900	5
chr1:10767901-10768200	7
chr1:107681701-107682000	12
chr1:1077001-1077300	22
chr1:107732701-107733000	6
chr1:10773601-10773900	1
chr1:10773901-10774200	2
chr1:10774801-10775100	6
chr1:10775101-10775400	11
chr1:107760901-107761200	6
chr1:10779001-10779300	1
chr1:10779301-10779600	12
chr1:107832001-107832300	1
chr1:107832301-107832600	7
chr1:107835601-107835900	2
chr1:1078501-1078800	5
chr1:1078801-1079100	17
chr1:1079101-1079400	9
chr1:107910601-107910900	3
chr1:107910901-107911200	3
chr1:10793701-10794000	18
chr1:10794001-10794300	30
chr1:1079401-1079700	1
chr1:10794301-10794600	33
chr1:10794601-10794900	20
chr1:10794901-10795200	17
chr1:10795201-10795500	25
chr1:10795801-10796100	4
chr1:10796101-10796400	15
chr1:107963701-107964000	3
chr1:107964001-107964300	7
chr1:10796401-10796700	35
chr1:107964301-107964600	13
chr1:107964601-107964900	15
chr1:107966101-107966400	11
chr1:107970001-107970300	1
chr1:107970301-107970600	7
chr1:107988301-107988600	4
chr1:107994901-107995200	6
chr1:1080001-1080300	14
chr1:10801801-10802100	7
chr1:10802101-10802400	7
chr1:10804501-10804800	10
chr1:108047101-108047400	5
chr1:108047401-108047700	1
chr1:108059101-108059400	2
chr1:108059401-108059700	2
chr1:1081201-1081500	2
chr1:108121201-108121500	11
chr1:108121501-108121800	5
chr1:108122401-108122700	4
chr1:10813801-10814100	14
chr1:108158701-108159000	18
chr1:108159901-108160200	3
chr1:108160201-108160500	9
chr1:1081801-1082100	12
chr1:10818601-10818900	3
chr1:10818901-10819200	1
chr1:108192601-108192900	6
chr1:108192901-108193200	1
chr1:108199801-108200100	26
chr1:108200101-108200400	30
chr1:108200401-108200700	22
chr1:10820101-10820400	5
chr1:10820401-10820700	6
chr1:1082101-1082400	19
chr1:10822801-10823100	4
chr1:10823101-10823400	16
chr1:1082401-1082700	18
chr1:10824901-10825200	1
chr1:10825201-10825500	1
chr1:10825501-10825800	1
chr1:10825801-10826100	7
chr1:10826101-10826400	4
chr1:10826401-10826700	15
chr1:1082701-1083000	22
chr1:10828501-10828800	1
chr1:10828801-10829100	9
chr1:10829401-10829700	8
chr1:1083001-1083300	16
chr1:10830301-10830600	1
chr1:10830601-10830900	9
chr1:108322501-108322800	12
chr1:1083301-1083600	30
chr1:108335401-108335700	14
chr1:10835101-10835400	4
chr1:10835701-10836000	7
chr1:1083601-1083900	17
chr1:1083901-1084200	9
chr1:1084501-1084800	7
chr1:108474301-108474600	3
chr1:108474601-108474900	2
chr1:1084801-1085100	13
chr1:1085101-1085400	11
chr1:108520801-108521100	5
chr1:108536101-108536400	21
chr1:108536401-108536700	19
chr1:1085401-1085700	13
chr1:108559801-108560100	33
chr1:108560101-108560400	27
chr1:1085701-1086000	12
chr1:10857601-10857900	4
chr1:1086001-1086300	15
chr1:108604801-108605100	2
chr1:10863301-10863600	8
chr1:108640801-108641100	26
chr1:108661201-108661500	9
chr1:108661501-108661800	17
chr1:108662101-108662400	4
chr1:108667201-108667500	1
chr1:108667501-108667800	7
chr1:10866901-10867200	13
chr1:10867201-10867500	34
chr1:10867501-10867800	3
chr1:108675301-108675600	26
chr1:10867801-10868100	10
chr1:108687301-108687600	2
chr1:108689401-108689700	2
chr1:1086901-1087200	1
chr1:108692101-108692400	26
chr1:108703201-108703500	11
chr1:108703501-108703800	5
chr1:10871101-10871400	5
chr1:108714601-108714900	19
chr1:108714901-108715200	3
chr1:1087201-1087500	19
chr1:108720901-108721200	3
chr1:108721201-108721500	9
chr1:108730501-108730800	3
chr1:108730801-108731100	1
chr1:108735901-108736200	3
chr1:108736201-108736500	2
chr1:108746401-108746700	13
chr1:108746701-108747000	35
chr1:108747001-108747300	20
chr1:10874701-10875000	4
chr1:108747301-108747600	10
chr1:10875001-10875300	3
chr1:10875301-10875600	14
chr1:10875601-10875900	6
chr1:1087801-1088100	10
chr1:10878901-10879200	10
chr1:10879201-10879500	1
chr1:108817501-108817800	17
chr1:108817801-108818100	1
chr1:108821101-108821400	1
chr1:108831601-108831900	7
chr1:108831901-108832200	3
chr1:108834001-108834300	16
chr1:108834301-108834600	1
chr1:108839101-108839400	18
chr1:1088401-1088700	12
chr1:108840601-108840900	3
chr1:108840901-108841200	1
chr1:108853201-108853500	18
chr1:108853501-108853800	2
chr1:10885501-10885800	12
chr1:108861001-108861300	8
chr1:1088701-1089000	8
chr1:108876301-108876600	7
chr1:108876601-108876900	30
chr1:108876901-108877200	29
chr1:108877201-108877500	2
chr1:10888501-10888800	4
chr1:1089001-1089300	26
chr1:108917101-108917400	7
chr1:108917401-108917700	1
chr1:10894201-10894500	18
chr1:108945901-108946200	12
chr1:10895401-10895700	10
chr1:108959701-108960000	7
chr1:108960001-108960300	3
chr1:108963001-108963300	19
chr1:108963301-108963600	51
chr1:108964801-108965100	16
chr1:108968101-108968400	1
chr1:108968401-108968700	9
chr1:108978301-108978600	12
chr1:10898401-10898700	3
chr1:10898701-10899000	3
chr1:10899001-10899300	2
chr1:10899301-10899600	10
chr1:109003801-109004100	15
chr1:109004101-109004400	7
chr1:109010401-109010700	6
chr1:109010701-109011000	7
chr1:10901101-10901400	4
chr1:10901401-10901700	12
chr1:10901701-10902000	9
chr1:10902301-10902600	3
chr1:10902601-10902900	1
chr1:109026901-109027200	7
chr1:109027201-109027500	1
chr1:109029301-109029600	2
chr1:109029601-109029900	2
chr1:109036801-109037100	9
chr1:109037101-109037400	5
chr1:10903801-10904100	4
chr1:109041301-109041600	39
chr1:109041601-109041900	31
chr1:109041901-109042200	32
chr1:109042801-109043100	7
chr1:109043101-109043400	1
chr1:109043401-109043700	16
chr1:10904401-10904700	1
chr1:10904701-10905000	14
chr1:10905001-10905300	3
chr1:1090501-1090800	14
chr1:109052701-109053000	3
chr1:109053001-109053300	8
chr1:10905301-10905600	8
chr1:109053301-109053600	5
chr1:109062001-109062300	3
chr1:109062301-109062600	3
chr1:109062901-109063200	1
chr1:109063201-109063500	9
chr1:109070101-109070400	5
chr1:109070401-109070700	5
chr1:109073401-109073700	7
chr1:109073701-109074000	8
chr1:109076701-109077000	1
chr1:109077001-109077300	21
chr1:109077301-109077600	5
chr1:109081801-109082100	18
chr1:109082701-109083000	1
chr1:109083001-109083300	13
chr1:109086001-109086300	7
chr1:109086301-109086600	3
chr1:109087201-109087500	6
chr1:109087501-109087800	3
chr1:109088401-109088700	16
chr1:109088701-109089000	10
chr1:109089901-109090200	19
chr1:109090201-109090500	15
chr1:109090801-109091100	18
chr1:109091101-109091400	11
chr1:109093801-109094100	13
chr1:109094101-109094400	3
chr1:109098901-109099200	19
chr1:109099201-109099500	30
chr1:109099501-109099800	13
chr1:109100401-109100700	22
chr1:109101301-109101600	7
chr1:109101601-109101900	7
chr1:109103701-109104000	7
chr1:109104001-109104300	20
chr1:109104301-109104600	25
chr1:109105501-109105800	7
chr1:109105801-109106100	1
chr1:109108201-109108500	2
chr1:109112401-109112700	9
chr1:109112701-109113000	30
chr1:109113001-109113300	32
chr1:109113301-109113600	1
chr1:10911901-10912200	9
chr1:10912201-10912500	3
chr1:10912501-10912800	4
chr1:109125301-109125600	1
chr1:109125601-109125900	9
chr1:109137601-109137900	16
chr1:109140901-109141200	6
chr1:10915501-10915800	1
chr1:109155301-109155600	14
chr1:10915801-10916100	8
chr1:109161601-109161900	3
chr1:109161901-109162200	13
chr1:109164301-109164600	9
chr1:109164601-109164900	1
chr1:109165201-109165500	19
chr1:109165501-109165800	7
chr1:109165801-109166100	5
chr1:10916701-10917000	1
chr1:10917001-10917300	7
chr1:109174801-109175100	7
chr1:109182301-109182600	2
chr1:109182601-109182900	7
chr1:109187401-109187700	3
chr1:109187701-109188000	1
chr1:109195201-109195500	6
chr1:109197301-109197600	3
chr1:109197601-109197900	1
chr1:1092001-1092300	11
chr1:109202401-109202700	3
chr1:109213501-109213800	2
chr1:109213801-109214100	15
chr1:109214101-109214400	41
chr1:109214401-109214700	1
chr1:109217701-109218000	7
chr1:109218001-109218300	3
chr1:109218901-109219200	14
chr1:109227601-109227900	3
chr1:1092301-1092600	7
chr1:109240501-109240800	11
chr1:109240801-109241100	13
chr1:109248601-109248900	9
chr1:109248901-109249200	14
chr1:109249201-109249500	23
chr1:109249501-109249800	17
chr1:109250401-109250700	6
chr1:109252801-109253100	4
chr1:109254901-109255200	6
chr1:109255201-109255500	3
chr1:109258501-109258800	8
chr1:109258801-109259100	14
chr1:1092601-1092900	10
chr1:109263901-109264200	3
chr1:109264201-109264500	22
chr1:109268701-109269000	1
chr1:109269001-109269300	7
chr1:109270201-109270500	9
chr1:109270501-109270800	1
chr1:109270801-109271100	2
chr1:109271101-109271400	9
chr1:109273201-109273500	5
chr1:109273501-109273800	13
chr1:109274401-109274700	10
chr1:109274701-109275000	18
chr1:109280701-109281000	11
chr1:109281001-109281300	5
chr1:109281601-109281900	26
chr1:109283101-109283400	14
chr1:109284601-109284900	17
chr1:109284901-109285200	3
chr1:109287301-109287600	24
chr1:109289401-109289700	1
chr1:109289701-109290000	15
chr1:109293601-109293900	6
chr1:109294801-109295100	1
chr1:109295101-109295400	5
chr1:10929601-10929900	4
chr1:109300801-109301100	9
chr1:109301101-109301400	3
chr1:10930501-10930800	11
chr1:109306801-109307100	8
chr1:10930801-10931100	5
chr1:109319401-109319700	9
chr1:109319701-109320000	5
chr1:109329301-109329600	12
chr1:109335601-109335900	2
chr1:109338601-109338900	1
chr1:109338901-109339200	1
chr1:109345201-109345500	10
chr1:109347601-109347900	6
chr1:109353001-109353300	6
chr1:109358401-109358700	3
chr1:109358701-109359000	5
chr1:109368901-109369200	8
chr1:109369201-109369500	3
chr1:109372501-109372800	16
chr1:10937401-10937700	4
chr1:10937701-10938000	10
chr1:10938001-10938300	13
chr1:10938301-10938600	1
chr1:109397401-109397700	1
chr1:109397701-109398000	66
chr1:109398001-109398300	26
chr1:109398301-109398600	3
chr1:109407001-109407300	10
chr1:10940701-10941000	5
chr1:10941001-10941300	3
chr1:10941301-10941600	1
chr1:10941901-10942200	4
chr1:109425901-109426200	20
chr1:109426201-109426500	17
chr1:109426501-109426800	27
chr1:10942801-10943100	3
chr1:10943101-10943400	1
chr1:10943401-10943700	1
chr1:109436701-109437000	1
chr1:109437001-109437300	11
chr1:10944001-10944300	5
chr1:1094401-1094700	8
chr1:10944301-10944600	5
chr1:109452601-109452900	13
chr1:109452901-109453200	11
chr1:10945501-10945800	5
chr1:10945801-10946100	11
chr1:109460401-109460700	9
chr1:109460701-109461000	1
chr1:10946101-10946400	1
chr1:10946401-10946700	16
chr1:109466101-109466400	18
chr1:109466401-109466700	47
chr1:109466701-109467000	26
chr1:109467001-109467300	4
chr1:10946701-10947000	3
chr1:10947901-10948200	5
chr1:109479301-109479600	4
chr1:109479601-109479900	1
chr1:10948201-10948500	15
chr1:10948501-10948800	7
chr1:109486801-109487100	1
chr1:109487101-109487400	3
chr1:10948801-10949100	1
chr1:109488601-109488900	6
chr1:109489801-109490100	7
chr1:109490101-109490400	7
chr1:109491301-109491600	3
chr1:109491601-109491900	4
chr1:109494001-109494300	28
chr1:109494301-109494600	13
chr1:109494601-109494900	29
chr1:109494901-109495200	3
chr1:109495801-109496100	4
chr1:109498201-109498500	3
chr1:109503601-109503900	16
chr1:109507501-109507800	2
chr1:109508101-109508400	5
chr1:109508401-109508700	13
chr1:109509601-109509900	5
chr1:109509901-109510200	7
chr1:109514701-109515000	1
chr1:109515001-109515300	1
chr1:109528801-109529100	1
chr1:109529101-109529400	1
chr1:109529701-109530000	3
chr1:109530001-109530300	1
chr1:109531801-109532100	9
chr1:109532101-109532400	15
chr1:109532401-109532700	8
chr1:109534801-109535100	1
chr1:109535101-109535400	1
chr1:109539601-109539900	3
chr1:109539901-109540200	9
chr1:109542601-109542900	8
chr1:109543801-109544100	3
chr1:109544101-109544400	10
chr1:109548001-109548300	13
chr1:10954801-10955100	10
chr1:109548301-109548600	40
chr1:109548601-109548900	15
chr1:109548901-109549200	10
chr1:10956601-10956900	18
chr1:109580101-109580400	14
chr1:10958401-10958700	1
chr1:10958701-10959000	15
chr1:10961101-10961400	7
chr1:10961401-10961700	1
chr1:109615201-109615500	5
chr1:109615501-109615800	8
chr1:109615801-109616100	1
chr1:109619701-109620000	15
chr1:109620001-109620300	13
chr1:109620601-109620900	6
chr1:109620901-109621200	5
chr1:109621201-109621500	3
chr1:109623901-109624200	5
chr1:109624201-109624500	4
chr1:109625701-109626000	8
chr1:109626601-109626900	6
chr1:109630201-109630500	14
chr1:109636501-109636800	1
chr1:109636801-109637100	5
chr1:109640701-109641000	4
chr1:109655701-109656000	5
chr1:109656001-109656300	56
chr1:109656301-109656600	9
chr1:109656601-109656900	8
chr1:109656901-109657200	1
chr1:10966801-10967100	14
chr1:109678201-109678500	4
chr1:109692001-109692300	7
chr1:109692301-109692600	3
chr1:109711801-109712100	12
chr1:109740301-109740600	7
chr1:109740601-109740900	15
chr1:10974901-10975200	6
chr1:109752001-109752300	1
chr1:10975201-10975500	12
chr1:109752301-109752600	1
chr1:109761301-109761600	1
chr1:109762801-109763100	2
chr1:109763401-109763700	3
chr1:109763701-109764000	2
chr1:10976701-10977000	5
chr1:10977001-10977300	3
chr1:109777201-109777500	6
chr1:109778401-109778700	2
chr1:109783201-109783500	1
chr1:109783501-109783800	3
chr1:109787401-109787700	1
chr1:109795501-109795800	13
chr1:109795801-109796100	3
chr1:109797301-109797600	4
chr1:10980301-10980600	6
chr1:109806601-109806900	1
chr1:109806901-109807200	3
chr1:109812301-109812600	20
chr1:109817101-109817400	2
chr1:109823701-109824000	1
chr1:109824001-109824300	4
chr1:10982701-10983000	4
chr1:109853101-109853400	1
chr1:109853401-109853700	3
chr1:10986301-10986600	20
chr1:109863301-109863600	3
chr1:109863601-109863900	1
chr1:109877401-109877700	12
chr1:109879501-109879800	5
chr1:109879801-109880100	1
chr1:109886701-109887000	5
chr1:109887001-109887300	1
chr1:109896601-109896900	1
chr1:109896901-109897200	11
chr1:109898101-109898400	3
chr1:109898401-109898700	1
chr1:10990501-10990800	2
chr1:109905301-109905600	5
chr1:109910401-109910700	4
chr1:109910701-109911000	19
chr1:109911001-109911300	3
chr1:109911301-109911600	17
chr1:109920601-109920900	7
chr1:109920901-109921200	1
chr1:109923301-109923600	3
chr1:109923601-109923900	9
chr1:109945201-109945500	1
chr1:109945501-109945800	1
chr1:109966201-109966500	8
chr1:109979101-109979400	1
chr1:109979401-109979700	3
chr1:109984501-109984800	19
chr1:109984801-109985100	57
chr1:109985101-109985400	32
chr1:109985401-109985700	9
chr1:109994101-109994400	1
chr1:109994401-109994700	2
chr1:109997401-109997700	11
chr1:109997701-109998000	1
chr1:110001301-110001600	6
chr1:110026801-110027100	1
chr1:110027101-110027400	1
chr1:110034601-110034900	26
chr1:110034901-110035200	12
chr1:110036101-110036400	10
chr1:11004301-11004600	7
chr1:11004601-11004900	11
chr1:110046601-110046900	11
chr1:110046901-110047200	21
chr1:110064601-110064900	10
chr1:110067301-110067600	21
chr1:110067601-110067900	29
chr1:110068201-110068500	31
chr1:110069101-110069400	11
chr1:110069401-110069700	21
chr1:110069701-110070000	21
chr1:110070001-110070300	42
chr1:110070301-110070600	37
chr1:110070601-110070900	13
chr1:11008201-11008500	10
chr1:110082901-110083200	1
chr1:110083201-110083500	2
chr1:110083501-110083800	10
chr1:110083801-110084100	30
chr1:110084101-110084400	19
chr1:110084401-110084700	45
chr1:110084701-110085000	3
chr1:11008501-11008800	14
chr1:110089801-110090100	1
chr1:110090101-110090400	5
chr1:110095501-110095800	1
chr1:110095801-110096100	1
chr1:110101801-110102100	1
chr1:110102101-110102400	7
chr1:11010601-11010900	12
chr1:110106601-110106900	2
chr1:11010901-11011200	12
chr1:110109601-110109900	1
chr1:110109901-110110200	5
chr1:110110201-110110500	3
chr1:110110501-110110800	9
chr1:110112901-110113200	5
chr1:110113201-110113500	1
chr1:110116801-110117100	2
chr1:11012101-11012400	15
chr1:11012401-11012700	9
chr1:11012701-11013000	14
chr1:110129401-110129700	5
chr1:110129701-110130000	5
chr1:110130001-110130300	18
chr1:110130301-110130600	25
chr1:110136901-110137200	1
chr1:110137201-110137500	1
chr1:110137801-110138100	4
chr1:110150401-110150700	71
chr1:110150701-110151000	9
chr1:11015401-11015700	6
chr1:110161501-110161800	1
chr1:110161801-110162100	1
chr1:110163601-110163900	3
chr1:110163901-110164200	2
chr1:110166901-110167200	2
chr1:110170201-110170500	7
chr1:110170501-110170800	1
chr1:110190601-110190900	2
chr1:110192101-110192400	1
chr1:110192401-110192700	11
chr1:110192701-110193000	1
chr1:110194801-110195100	5
chr1:110195101-110195400	3
chr1:110210101-110210400	50
chr1:110210401-110210700	9
chr1:110210701-110211000	36
chr1:110211301-110211600	33
chr1:110211601-110211900	42
chr1:110211901-110212200	14
chr1:110212201-110212500	2
chr1:110216101-110216400	4
chr1:110223601-110223900	12
chr1:110224801-110225100	4
chr1:110226001-110226300	12
chr1:110228401-110228700	6
chr1:110228701-110229000	12
chr1:110229601-110229900	8
chr1:110235001-110235300	9
chr1:110235301-110235600	1
chr1:110240101-110240400	4
chr1:110243701-110244000	14
chr1:110244001-110244300	5
chr1:110245201-110245500	6
chr1:110245501-110245800	1
chr1:110268301-110268600	22
chr1:110268601-110268900	1
chr1:110268901-110269200	10
chr1:11027701-11028000	1
chr1:110278801-110279100	2
chr1:110279701-110280000	11
chr1:110280001-110280300	3
chr1:11028001-11028300	1
chr1:110281501-110281800	1
chr1:110281801-110282100	1
chr1:110295601-110295900	5
chr1:11031001-11031300	5
chr1:11031301-11031600	13
chr1:110319901-110320200	2
chr1:110327401-110327700	8
chr1:11032801-11033100	11
chr1:11033101-11033400	7
chr1:110338201-110338500	47
chr1:110338501-110338800	25
chr1:110339701-110340000	39
chr1:110340001-110340300	17
chr1:110340301-110340600	24
chr1:110340601-110340900	7
chr1:110341201-110341500	27
chr1:110341501-110341800	9
chr1:110361301-110361600	10
chr1:110377801-110378100	11
chr1:110378101-110378400	5
chr1:110396401-110396700	16
chr1:110402101-110402400	1
chr1:110402401-110402700	3
chr1:110407501-110407800	30
chr1:110410201-110410500	8
chr1:110428801-110429100	2
chr1:110432701-110433000	12
chr1:110447401-110447700	5
chr1:110447701-110448000	1
chr1:11045101-11045400	3
chr1:11045401-11045700	29
chr1:11045701-11046000	5
chr1:110458801-110459100	19
chr1:110459101-110459400	4
chr1:110472301-110472600	2
chr1:110472601-110472900	8
chr1:11048401-11048700	10
chr1:110489401-110489700	12
chr1:110490001-110490300	20
chr1:110490301-110490600	5
chr1:110490601-110490900	2
chr1:110492401-110492700	4
chr1:11049601-11049900	10
chr1:11049901-11050200	14
chr1:110515801-110516100	2
chr1:110517901-110518200	19
chr1:110518201-110518500	4
chr1:110518501-110518800	7
chr1:11052001-11052300	3
chr1:11052301-11052600	1
chr1:11052901-11053200	17
chr1:110530201-110530500	2
chr1:11053201-11053500	5
chr1:110538001-110538300	7
chr1:110538301-110538600	5
chr1:11054101-11054400	6
chr1:11055001-11055300	7
chr1:11055301-11055600	9
chr1:110555101-110555400	7
chr1:110555401-110555700	56
chr1:110555701-110556000	5
chr1:11055601-11055900	22
chr1:110556601-110556900	1
chr1:110556901-110557200	4
chr1:11055901-11056200	3
chr1:110564101-110564400	6
chr1:110564701-110565000	6
chr1:110565001-110565300	1
chr1:110569201-110569500	4
chr1:11057701-11058000	1
chr1:11058001-11058300	9
chr1:11058901-11059200	18
chr1:11059501-11059800	24
chr1:110601301-110601600	1
chr1:110601601-110601900	3
chr1:110603701-110604000	5
chr1:110604001-110604300	5
chr1:110606101-110606400	16
chr1:110606401-110606700	40
chr1:110606701-110607000	38
chr1:110607001-110607300	25
chr1:110607601-110607900	5
chr1:11061001-11061300	12
chr1:11061301-11061600	9
chr1:110620201-110620500	1
chr1:110642101-110642400	1
chr1:110642401-110642700	1
chr1:11064301-11064600	3
chr1:11064601-11064900	3
chr1:110661601-110661900	15
chr1:110661901-110662200	11
chr1:11066401-11066700	4
chr1:11067001-11067300	18
chr1:1106701-1107000	4
chr1:11067301-11067600	5
chr1:110673301-110673600	8
chr1:110673901-110674200	5
chr1:110674201-110674500	39
chr1:110674501-110674800	24
chr1:110674801-110675100	25
chr1:110675101-110675400	15
chr1:110675401-110675700	3
chr1:11070601-11070900	2
chr1:11070901-11071200	10
chr1:110712301-110712600	1
chr1:110712601-110712900	1
chr1:110728801-110729100	1
chr1:110729101-110729400	3
chr1:110750101-110750400	1
chr1:110750401-110750700	1
chr1:110762101-110762400	12
chr1:11077201-11077500	13
chr1:11077501-11077800	9
chr1:110873101-110873400	12
chr1:110889001-110889300	1
chr1:110889301-110889600	22
chr1:110889601-110889900	1
chr1:110915101-110915400	18
chr1:110946601-110946900	5
chr1:110946901-110947200	5
chr1:11095201-11095500	7
chr1:110954101-110954400	1
chr1:110954401-110954700	3
chr1:11095501-11095800	11
chr1:11095801-11096100	5
chr1:110959501-110959800	4
chr1:11096101-11096400	7
chr1:110963701-110964000	17
chr1:110964001-110964300	21
chr1:110977201-110977500	6
chr1:11099401-11099700	24
chr1:11100301-11100600	4
chr1:11102401-11102700	5
chr1:11102701-11103000	1
chr1:111040201-111040500	14
chr1:1110601-1110900	6
chr1:111114901-111115200	3
chr1:111115201-111115500	3
chr1:111133201-111133500	8
chr1:111136801-111137100	27
chr1:111137101-111137400	1
chr1:111139501-111139800	22
chr1:111139801-111140100	2
chr1:111140101-111140400	46
chr1:111140401-111140700	17
chr1:111140701-111141000	5
chr1:111155401-111155700	10
chr1:111164701-111165000	14
chr1:1111801-1112100	1
chr1:111180601-111180900	1
chr1:111180901-111181200	5
chr1:11119201-11119500	12
chr1:111203701-111204000	20
chr1:111204001-111204300	14
chr1:111204301-111204600	30
chr1:111206701-111207000	10
chr1:1112101-1112400	3
chr1:11122501-11122800	13
chr1:11122801-11123100	1
chr1:11123701-11124000	5
chr1:11124001-11124300	5
chr1:11126401-11126700	5
chr1:11126701-11127000	1
chr1:111270601-111270900	11
chr1:111270901-111271200	38
chr1:11127901-11128200	2
chr1:11128201-11128500	2
chr1:111345901-111346200	1
chr1:111346201-111346500	5
chr1:111393601-111393900	3
chr1:111393901-111394200	5
chr1:111401701-111402000	6
chr1:111402001-111402300	7
chr1:111414301-111414600	2
chr1:111425701-111426000	1
chr1:111426001-111426300	1
chr1:111448501-111448800	13
chr1:111448801-111449100	27
chr1:111449101-111449400	25
chr1:111449401-111449700	13
chr1:1115101-1115400	38
chr1:111515401-111515700	19
chr1:111515701-111516000	15
chr1:11153701-11154000	6
chr1:111542701-111543000	6
chr1:11155801-11156100	1
chr1:11156101-11156400	9
chr1:111564601-111564900	12
chr1:1115701-1116000	40
chr1:111573301-111573600	4
chr1:111573601-111573900	3
chr1:1116001-1116300	9
chr1:11160601-11160900	3
chr1:111608101-111608400	8
chr1:111608401-111608700	14
chr1:111608701-111609000	21
chr1:11160901-11161200	3
chr1:111613201-111613500	14
chr1:111619501-111619800	34
chr1:111619801-111620100	38
chr1:1116301-1116600	40
chr1:111642901-111643200	8
chr1:111646501-111646800	11
chr1:111646801-111647100	1
chr1:1116601-1116900	18
chr1:111661501-111661800	6
chr1:111662101-111662400	5
chr1:11167801-11168100	13
chr1:111678901-111679200	3
chr1:111679201-111679500	3
chr1:11168101-11168400	3
chr1:111689701-111690000	14
chr1:1116901-1117200	23
chr1:111714901-111715200	1
chr1:111715201-111715500	19
chr1:111732001-111732300	1
chr1:111732301-111732600	2
chr1:111738901-111739200	5
chr1:111739201-111739500	30
chr1:111739501-111739800	1
chr1:111740401-111740700	24
chr1:111740701-111741000	10
chr1:111755101-111755400	1
chr1:111755401-111755700	46
chr1:111755701-111756000	33
chr1:111756001-111756300	29
chr1:111756301-111756600	11
chr1:111757801-111758100	7
chr1:111758101-111758400	1
chr1:111789301-111789600	4
chr1:111806101-111806400	6
chr1:111809101-111809400	5
chr1:111809401-111809700	3
chr1:1118101-1118400	1
chr1:111811801-111812100	2
chr1:111812101-111812400	6
chr1:111816001-111816300	5
chr1:111819601-111819900	3
chr1:111819901-111820200	1
chr1:1118401-1118700	1
chr1:111852301-111852600	4
chr1:111854701-111855000	4
chr1:11185801-11186100	10
chr1:111888901-111889200	8
chr1:111894301-111894600	1
chr1:111894601-111894900	8
chr1:111895801-111896100	1
chr1:111896101-111896400	14
chr1:111900001-111900300	3
chr1:111900301-111900600	1
chr1:11193601-11193900	8
chr1:111942601-111942900	1
chr1:111942901-111943200	7
chr1:111956101-111956400	3
chr1:111956401-111956700	3
chr1:1119601-1119900	8
chr1:111960901-111961200	3
chr1:111961201-111961500	5
chr1:111964201-111964500	4
chr1:111974701-111975000	1
chr1:111975001-111975300	3
chr1:111977401-111977700	1
chr1:111977701-111978000	1
chr1:111981601-111981900	3
chr1:111981901-111982200	37
chr1:111982201-111982500	26
chr1:111982501-111982800	13
chr1:111988801-111989100	34
chr1:111989101-111989400	16
chr1:111989401-111989700	41
chr1:111989701-111990000	31
chr1:111990001-111990300	21
chr1:111990301-111990600	27
chr1:111990601-111990900	19
chr1:111990901-111991200	18
chr1:111991201-111991500	12
chr1:111991501-111991800	5
chr1:112001701-112002000	7
chr1:11202601-11202900	1
chr1:11202901-11203200	9
chr1:112037101-112037400	1
chr1:112037401-112037700	1
chr1:1120501-1120800	9
chr1:112060801-112061100	2
chr1:112079401-112079700	2
chr1:1120801-1121100	1
chr1:1121701-1122000	1
chr1:11217901-11218200	7
chr1:11218201-11218500	5
chr1:112190701-112191000	18
chr1:1122001-1122300	28
chr1:112221301-112221600	7
chr1:112221601-112221900	33
chr1:112230301-112230600	4
chr1:11226901-11227200	6
chr1:1122901-1123200	1
chr1:11230501-11230800	1
chr1:11230801-11231100	3
chr1:112312501-112312800	5
chr1:112313401-112313700	1
chr1:112313701-112314000	1
chr1:112316701-112317000	2
chr1:1123201-1123500	11
chr1:11232301-11232600	1
chr1:11232601-11232900	3
chr1:112354201-112354500	1
chr1:112354501-112354800	3
chr1:112365301-112365600	9
chr1:112365601-112365900	21
chr1:11238601-11238900	5
chr1:112390201-112390500	7
chr1:112390501-112390800	19
chr1:112391701-112392000	10
chr1:11239501-11239800	4
chr1:112396201-112396500	11
chr1:112396501-112396800	11
chr1:112407901-112408200	4
chr1:112421401-112421700	6
chr1:11242201-11242500	6
chr1:112431901-112432200	3
chr1:112432201-112432500	17
chr1:1124401-1124700	7
chr1:112455901-112456200	1
chr1:112456201-112456500	5
chr1:112466101-112466400	17
chr1:112466401-112466700	3
chr1:1124701-1125000	3
chr1:112473901-112474200	8
chr1:112474201-112474500	2
chr1:112490401-112490700	3
chr1:112490701-112491000	11
chr1:112497901-112498200	12
chr1:1125001-1125300	8
chr1:112501501-112501800	1
chr1:112501801-112502100	37
chr1:112502401-112502700	10
chr1:112508101-112508400	3
chr1:112508401-112508700	20
chr1:112508701-112509000	74
chr1:112509001-112509300	3
chr1:112509301-112509600	22
chr1:112509601-112509900	14
chr1:112513201-112513500	5
chr1:112513501-112513800	1
chr1:112514701-112515000	11
chr1:112515001-112515300	7
chr1:112526401-112526700	8
chr1:112573801-112574100	1
chr1:112574101-112574400	7
chr1:112577101-112577400	5
chr1:112577401-112577700	1
chr1:112584601-112584900	4
chr1:1125901-1126200	15
chr1:112590901-112591200	11
chr1:112591201-112591500	1
chr1:112602601-112602900	1
chr1:112602901-112603200	15
chr1:11260801-11261100	9
chr1:11261101-11261400	29
chr1:112618801-112619100	17
chr1:112619101-112619400	30
chr1:112619401-112619700	3
chr1:112619701-112620000	14
chr1:1126201-1126500	1
chr1:112621201-112621500	12
chr1:112621501-112621800	8
chr1:11262301-11262600	30
chr1:112623601-112623900	20
chr1:11262601-11262900	14
chr1:11262901-11263200	2
chr1:11263201-11263500	9
chr1:112638301-112638600	3
chr1:112638601-112638900	9
chr1:112641601-112641900	14
chr1:112662901-112663200	3
chr1:112663201-112663500	5
chr1:112664701-112665000	13
chr1:11267401-11267700	10
chr1:112674301-112674600	12
chr1:112674901-112675200	24
chr1:112675201-112675500	11
chr1:112680301-112680600	11
chr1:112681201-112681500	16
chr1:112685101-112685400	3
chr1:112685401-112685700	7
chr1:112689601-112689900	3
chr1:112689901-112690200	13
chr1:112690801-112691100	3
chr1:112691101-112691400	1
chr1:112694701-112695000	11
chr1:112695001-112695300	1
chr1:112695301-112695600	5
chr1:112695601-112695900	1
chr1:112704601-112704900	3
chr1:112704901-112705200	9
chr1:112707301-112707600	27
chr1:112707601-112707900	11
chr1:11271001-11271300	3
chr1:112711501-112711800	1
chr1:112711801-112712100	13
chr1:11271301-11271600	7
chr1:112714201-112714500	12
chr1:112714501-112714800	25
chr1:112714801-112715100	26
chr1:112715101-112715400	52
chr1:112716301-112716600	2
chr1:112718701-112719000	32
chr1:11271901-11272200	1
chr1:11272201-11272500	1
chr1:112722301-112722600	4
chr1:112722901-112723200	20
chr1:11272501-11272800	1
chr1:112726201-112726500	4
chr1:11272801-11273100	9
chr1:11273101-11273400	8
chr1:112732501-112732800	16
chr1:11273401-11273700	5
chr1:112736401-112736700	1
chr1:112736701-112737000	3
chr1:11273701-11274000	8
chr1:112742701-112743000	1
chr1:112743001-112743300	21
chr1:112743301-112743600	14
chr1:112744201-112744500	55
chr1:112744501-112744800	7
chr1:11274601-11274900	9
chr1:11274901-11275200	1
chr1:112752001-112752300	5
chr1:112758301-112758600	1
chr1:112758601-112758900	9
chr1:112758901-112759200	1
chr1:112759501-112759800	6
chr1:112760101-112760400	1
chr1:112760401-112760700	7
chr1:112760701-112761000	7
chr1:112761001-112761300	10
chr1:1127701-1128000	12
chr1:112786201-112786500	8
chr1:112789501-112789800	12
chr1:112792501-112792800	11
chr1:112792801-112793100	3
chr1:112794001-112794300	9
chr1:112794301-112794600	1
chr1:112795201-112795500	10
chr1:112806901-112807200	3
chr1:112807201-112807500	1
chr1:112809301-112809600	10
chr1:112815901-112816200	5
chr1:112816201-112816500	5
chr1:112818601-112818900	15
chr1:112818901-112819200	1
chr1:112819801-112820100	14
chr1:112823101-112823400	17
chr1:112823401-112823700	5
chr1:112826701-112827000	3
chr1:1128301-1128600	3
chr1:112836001-112836300	8
chr1:112842301-112842600	4
chr1:112842601-112842900	9
chr1:112843201-112843500	4
chr1:112843501-112843800	12
chr1:112844401-112844700	4
chr1:112844701-112845000	23
chr1:112845001-112845300	1
chr1:112847101-112847400	13
chr1:112847401-112847700	1
chr1:112849201-112849500	1
chr1:112849501-112849800	60
chr1:112849801-112850100	46
chr1:112850101-112850400	3
chr1:112854301-112854600	3
chr1:112854601-112854900	8
chr1:112856101-112856400	10
chr1:112856401-112856700	3
chr1:112856701-112857000	6
chr1:112857001-112857300	8
chr1:112858501-112858800	12
chr1:112859101-112859400	10
chr1:1128601-1128900	34
chr1:112861201-112861500	4
chr1:112861501-112861800	13
chr1:112861801-112862100	17
chr1:112865401-112865700	1
chr1:112865701-112866000	9
chr1:112867201-112867500	5
chr1:112867501-112867800	7
chr1:112867801-112868100	11
chr1:112868101-112868400	1
chr1:112871101-112871400	2
chr1:112874401-112874700	8
chr1:112881301-112881600	7
chr1:112881601-112881900	3
chr1:112884301-112884600	2
chr1:112890001-112890300	8
chr1:1128901-1129200	12
chr1:112890901-112891200	7
chr1:112891201-112891500	7
chr1:112894501-112894800	19
chr1:112894801-112895100	3
chr1:112898101-112898400	9
chr1:112923301-112923600	19
chr1:112923601-112923900	7
chr1:112932901-112933200	3
chr1:112933201-112933500	15
chr1:112938901-112939200	16
chr1:112943401-112943700	10
chr1:112945201-112945500	9
chr1:112945501-112945800	5
chr1:112948501-112948800	7
chr1:112948801-112949100	12
chr1:112949101-112949400	12
chr1:112955701-112956000	26
chr1:112956001-112956300	47
chr1:112956301-112956600	27
chr1:112959001-112959300	5
chr1:112959301-112959600	1
chr1:112989601-112989900	3
chr1:112989901-112990200	5
chr1:112993201-112993500	16
chr1:112997101-112997400	14
chr1:113004001-113004300	8
chr1:113006701-113007000	14
chr1:11301001-11301300	8
chr1:11301301-11301600	6
chr1:113019901-113020200	8
chr1:113023501-113023800	3
chr1:113023801-113024100	1
chr1:113025301-113025600	13
chr1:113025601-113025900	1
chr1:113034001-113034300	1
chr1:113036101-113036400	12
chr1:113038201-113038500	12
chr1:1130401-1130700	11
chr1:113048701-113049000	14
chr1:113050801-113051100	4
chr1:113052001-113052300	11
chr1:113052301-113052600	2
chr1:11305501-11305800	20
chr1:11305801-11306100	13
chr1:11306101-11306400	22
chr1:113063401-113063700	5
chr1:113063701-113064000	14
chr1:113064001-113064300	3
chr1:1130701-1131000	29
chr1:113073001-113073300	35
chr1:113073301-113073600	27
chr1:113074801-113075100	13
chr1:113075101-113075400	1
chr1:113078701-113079000	3
chr1:113079001-113079300	7
chr1:113079301-113079600	13
chr1:113079601-113079900	1
chr1:113080501-113080800	12
[truncated: 401,110+ more rows]

## Sheet: optimized_region
region_id	NCpGs
chr1:100011879-100012178	4
chr1:10003148-10003447	8
chr1:100032601-100032900	16
chr1:100037930-100038229	53
chr1:100038539-100038838	82
chr1:10004401-10004700	16
chr1:100051114-100051413	14
chr1:100072501-100072800	4
chr1:10010677-10010976	14
chr1:100113301-100113600	18
chr1:100125402-100125701	10
chr1:100132913-100133212	35
chr1:10013666-10013965	10
chr1:1001380-1001679	43
chr1:10014547-10014846	10
chr1:100146601-100146900	8
chr1:100158562-100158861	30
chr1:1001701-1002000	32
chr1:10017287-10017586	16
chr1:100195801-100196100	6
chr1:100214401-100214700	11
chr1:10022295-10022594	5
chr1:10023883-10024182	8
chr1:100249741-100250040	8
chr1:10026301-10026600	18
chr1:100266001-100266300	24
chr1:100266301-100266600	4
chr1:100266602-100266901	16
chr1:100281876-100282175	10
chr1:10028624-10028923	14
chr1:100292020-100292319	12
chr1:100297801-100298100	1
chr1:10029901-10030200	6
chr1:10031101-10031400	6
chr1:10032001-10032300	28
chr1:100321801-100322100	20
chr1:10032301-10032600	17
chr1:10032625-10032924	88
chr1:100343101-100343400	4
chr1:100349701-100350000	20
chr1:100350901-100351200	14
chr1:100352614-100352913	54
chr1:10035557-10035856	26
chr1:10035901-10036200	18
chr1:100370076-100370375	2
chr1:10037101-10037400	8
chr1:100377133-100377432	10
chr1:10038001-10038300	16
chr1:1003801-1004100	2
chr1:100401767-100402066	9
chr1:100410446-100410745	8
chr1:10042370-10042669	12
chr1:100452301-100452600	2
chr1:100466592-100466891	8
chr1:1004681-1004980	10
chr1:100523354-100523653	8
chr1:100531501-100531800	4
chr1:100539176-100539475	62
chr1:100539772-100540071	76
chr1:10054801-10055100	6
chr1:100615591-100615890	14
chr1:10062601-10062900	8
chr1:1006367-1006666	14
chr1:100642477-100642776	14
chr1:100668301-100668600	4
chr1:10068306-10068605	21
chr1:1007401-1007700	9
chr1:100761901-100762200	30
chr1:100808932-100809231	8
chr1:100858119-100858418	10
chr1:1008820-1009119	14
chr1:10088291-10088590	8
chr1:100895229-100895528	20
chr1:100895800-100896099	36
chr1:100896301-100896600	17
chr1:100958324-100958623	16
chr1:100961101-100961400	14
chr1:100975620-100975919	12
chr1:100982701-100983000	2
chr1:100997401-100997700	14
chr1:101007435-101007734	14
chr1:101018330-101018629	12
chr1:101022901-101023200	8
chr1:101053643-101053942	20
chr1:10107601-10107900	10
chr1:101141924-101142223	6
chr1:101174101-101174400	10
chr1:10118665-10118964	4
chr1:10123152-10123451	14
chr1:101235939-101236238	18
chr1:101236230-101236529	36
chr1:101238901-101239200	14
chr1:101240022-101240321	16
chr1:101248383-101248682	10
chr1:101255038-101255337	3
chr1:1012748-1013047	12
chr1:101284114-101284413	14
chr1:10131001-10131300	2
chr1:101321101-101321400	8
chr1:101325901-101326200	6
chr1:1013302-1013601	24
chr1:101333892-101334191	23
chr1:101357952-101358251	4
chr1:101447248-101447547	4
chr1:10145319-10145618	14
chr1:10147949-10148248	11
chr1:101499451-101499750	12
chr1:10151980-10152279	10
chr1:10154101-10154400	6
chr1:1015455-1015754	4
chr1:101575452-101575751	23
chr1:101602947-101603246	9
chr1:10161001-10161300	14
chr1:1016101-1016400	14
chr1:101618701-101619000	4
chr1:10163887-10164186	4
chr1:10167161-10167460	20
chr1:101677160-101677459	14
chr1:10168614-10168913	14
chr1:1017301-1017600	10
chr1:10181401-10181700	8
chr1:101829901-101830200	10
chr1:1018459-1018758	12
chr1:101846854-101847153	8
chr1:101861101-101861400	8
chr1:1019005-1019304	19
chr1:101910188-101910487	22
chr1:10192921-10193220	8
chr1:101932986-101933285	8
chr1:10193701-10194000	4
chr1:101937259-101937558	6
chr1:1019401-1019700	27
chr1:101986126-101986425	13
chr1:101996401-101996700	10
chr1:10199678-10199977	10
chr1:10202113-10202412	8
chr1:10202401-10202700	9
chr1:10203001-10203300	4
chr1:1020547-1020846	34
chr1:10208940-10209239	8
chr1:1020901-1021200	8
chr1:102094801-102095100	6
chr1:10210085-10210384	34
chr1:10210529-10210828	40
chr1:102157801-102158100	12
chr1:10219183-10219482	8
chr1:102223974-102224273	14
chr1:102228646-102228945	20
chr1:102234845-102235144	28
chr1:10223639-10223938	18
chr1:102276233-102276532	14
chr1:10227901-10228200	4
chr1:102336588-102336887	6
chr1:10235994-10236293	10
chr1:1023748-1024047	23
chr1:102430501-102430800	12
chr1:10244601-10244900	26
chr1:102478170-102478469	7
chr1:102479989-102480288	8
chr1:1024888-1025187	16
chr1:1025725-1026024	9
chr1:102630601-102630900	9
chr1:102638001-102638300	14
chr1:102641643-102641942	22
chr1:102659966-102660265	31
chr1:102660425-102660724	18
chr1:102665043-102665342	13
chr1:102670201-102670500	16
chr1:1027200-1027499	8
chr1:10274097-10274396	8
chr1:102749332-102749631	9
chr1:102802501-102802800	8
chr1:1028094-1028393	3
chr1:10282801-10283100	12
chr1:10284095-10284394	9
chr1:102853801-102854100	10
chr1:102863310-102863609	10
chr1:102922501-102922800	10
chr1:102923930-102924229	14
chr1:102933832-102934131	18
chr1:102951301-102951600	14
chr1:102970737-102971036	8
chr1:103006698-103006997	12
chr1:103021939-103022238	22
chr1:103028101-103028400	12
chr1:103051501-103051800	6
chr1:103065242-103065541	12
chr1:103086577-103086876	16
chr1:103108433-103108732	6
chr1:103155599-103155898	10
chr1:103170490-103170789	22
chr1:10319101-10319400	10
chr1:103208101-103208400	6
chr1:1032587-1032886	29
chr1:1033092-1033391	26
chr1:10336201-10336500	12
chr1:1033740-1034039	22
chr1:103434700-103434999	8
chr1:1034387-1034686	24
chr1:10344901-10345200	8
chr1:1034701-1035000	30
chr1:103526101-103526400	12
chr1:1035901-1036200	5
chr1:10373101-10373400	8
chr1:1037603-1037902	6
chr1:1038001-1038300	4
chr1:10385012-10385311	14
chr1:103903501-103903800	18
chr1:10390600-10390899	14
chr1:103931609-103931908	22
chr1:10393501-10393800	6
chr1:103963741-103964040	11
chr1:10397401-10397700	4
chr1:10397701-10398000	4
chr1:10398434-10398733	47
chr1:10398634-10398933	60
chr1:10399208-10399507	45
chr1:10402684-10402983	13
chr1:10403313-10403612	9
chr1:1040374-1040673	51
chr1:104044644-104044943	12
chr1:10405096-10405395	10
chr1:104056801-104057100	6
chr1:1040727-1041026	41
chr1:104073005-104073304	32
chr1:1041301-1041600	10
chr1:104153348-104153647	6
chr1:104153983-104154282	18
chr1:104154301-104154600	3
chr1:1041601-1041900	3
chr1:104172301-104172600	10
chr1:10417801-10418100	10
chr1:10418401-10418700	16
chr1:1041930-1042229	38
chr1:104217508-104217807	22
chr1:104246100-104246399	7
chr1:104263139-104263438	3
chr1:104295897-104296196	5
chr1:10430701-10431000	28
chr1:1043584-1043883	33
chr1:10436101-10436400	3
chr1:104399529-104399828	12
chr1:104407434-104407733	24
chr1:1044171-1044470	42
chr1:10443502-10443801	14
chr1:104465729-104466028	9
chr1:104468095-104468394	2
chr1:104507528-104507827	12
chr1:104509501-104509800	11
chr1:1045144-1045443	28
chr1:104515501-104515800	6
chr1:104521969-104522268	9
chr1:104538154-104538453	12
chr1:1045501-1045800	3
chr1:10455218-10455517	11
chr1:104558401-104558700	2
chr1:10458921-10459220	15
chr1:10461830-10462129	12
chr1:1046365-1046664	8
chr1:104640285-104640584	20
chr1:10466682-10466981	12
chr1:104675101-104675400	4
chr1:104686994-104687293	26
chr1:1046956-1047255	6
chr1:10472306-10472605	22
chr1:10473301-10473600	8
chr1:10474433-10474732	23
chr1:10474877-10475176	33
chr1:10476584-10476883	14
chr1:104768044-104768343	20
chr1:104775901-104776200	14
chr1:1047859-1048158	36
chr1:104787001-104787300	6
chr1:10478701-10479000	8
chr1:104788126-104788425	10
chr1:10482301-10482600	10
chr1:1048470-1048769	37
chr1:104849401-104849700	10
chr1:104856001-104856300	12
chr1:104890745-104891044	10
chr1:10490990-10491289	6
chr1:10491773-10492072	10
chr1:104932501-104932800	4
chr1:1049330-1049629	20
chr1:104957101-104957400	1
chr1:10497-10796	7
chr1:1049701-1050000	5
chr1:1050001-1050300	7
chr1:10500601-10500900	6
chr1:1050301-1050600	5
chr1:10505667-10505966	9
chr1:1050601-1050900	18
chr1:10508299-10508598	20
chr1:10509001-10509300	12
chr1:105090168-105090467	16
chr1:105096194-105096493	20
chr1:105120828-105121127	11
chr1:105127201-105127500	10
chr1:10512858-10513157	12
chr1:105140868-105141167	2
chr1:105141581-105141880	8
chr1:10515301-10515600	4
chr1:1051687-1051986	29
chr1:1051801-1052100	27
chr1:105200701-105201000	20
chr1:105208460-105208759	6
chr1:10526082-10526381	18
chr1:105265501-105265800	6
chr1:105282001-105282300	10
chr1:105294152-105294451	11
chr1:10535332-10535631	4
chr1:10542479-10542778	30
chr1:1054496-1054795	12
chr1:10546201-10546500	4
chr1:105469801-105470100	20
chr1:105470101-105470400	1
chr1:105470401-105470700	3
chr1:105493697-105493996	6
chr1:1054998-1055297	33
chr1:105504185-105504484	17
chr1:105518401-105518700	8
chr1:10551901-10552200	8
chr1:105536100-105536399	18
chr1:105553257-105553556	26
chr1:10555501-10555800	4
chr1:105572101-105572400	10
chr1:105580201-105580500	7
chr1:10560150-10560449	10
chr1:10563519-10563818	27
chr1:1057200-1057499	4
chr1:105726001-105726300	6
chr1:105734101-105734400	10
chr1:105795878-105796177	11
chr1:105796201-105796500	2
chr1:10580349-10580648	10
chr1:105889201-105889500	22
chr1:1059001-1059300	12
chr1:105926701-105927000	10
chr1:10600141-10600440	10
chr1:10600801-10601100	12
chr1:106030784-106031083	12
chr1:1060328-1060627	23
chr1:106076401-106076700	10
chr1:1060803-1061102	33
chr1:106080846-106081145	14
chr1:106095001-106095300	10
chr1:106132970-106133269	22
chr1:1061401-1061700	1
chr1:10614772-10615071	6
chr1:10616914-10617213	10
chr1:10619364-10619663	8
chr1:10621439-10621738	20
chr1:10622978-10623277	10
chr1:1062301-1062600	4
chr1:10625101-10625400	1
chr1:10625401-10625700	3
chr1:10625701-10626000	1
chr1:106257158-106257457	12
chr1:10626901-10627200	17
chr1:10627801-10628100	10
chr1:1062901-1063200	8
chr1:10630296-10630595	33
chr1:10630801-10631100	21
chr1:10631401-10631700	2
chr1:10632216-10632515	6
chr1:10634101-10634400	10
chr1:10635550-10635849	20
chr1:10635962-10636261	18
chr1:10637401-10637700	8
chr1:10638256-10638555	36
chr1:106383583-106383882	16
chr1:106388101-106388400	22
chr1:10638842-10639141	98
chr1:10639201-10639500	28
chr1:1063967-1064266	26
chr1:10640301-10640600	14
chr1:10641150-10641449	16
chr1:106412069-106412368	25
chr1:106412401-106412700	10
chr1:106415884-106416183	16
chr1:10641871-10642170	25
chr1:106422734-106423033	18
chr1:10642500-10642799	21
chr1:10642801-10643100	12
chr1:10643683-10643982	14
chr1:1064401-1064700	8
chr1:106440259-106440558	6
chr1:106442401-106442700	12
chr1:10645043-10645342	33
chr1:106461301-106461600	9
chr1:106462201-106462500	4
chr1:10647844-10648143	17
chr1:10648201-10648500	1
chr1:10649929-10650228	6
chr1:106507501-106507800	12
chr1:10650829-10651128	17
chr1:106522801-106523100	10
chr1:10654037-10654336	24
chr1:10658319-10658618	21
chr1:10658839-10659138	14
chr1:10659301-10659600	1
chr1:10659601-10659900	12
chr1:10660054-10660353	28
chr1:1066030-1066329	16
chr1:106618951-106619250	13
chr1:10664338-10664637	15
chr1:10665301-10665600	22
chr1:10665901-10666200	11
chr1:10666201-10666500	1
chr1:10666501-10666800	11
chr1:10668141-10668440	36
chr1:10669159-10669458	15
chr1:10672234-10672533	26
chr1:1067239-1067538	35
chr1:10674236-10674535	2
chr1:10676298-10676597	5
chr1:10676701-10677000	9
chr1:1067701-1068000	18
chr1:106771501-106771800	1
chr1:10677901-10678200	6
chr1:10680601-10680900	12
chr1:106816801-106817100	4
chr1:10682289-10682588	10
chr1:1068508-1068807	12
chr1:10686901-10687200	8
chr1:10687201-10687500	1
chr1:10687501-10687800	3
chr1:10687801-10688100	1
chr1:10688142-10688441	13
chr1:10688701-10689000	4
chr1:10689901-10690200	2
chr1:10691401-10691700	18
chr1:106917574-106917873	20
chr1:1069177-1069476	40
chr1:10692575-10692874	6
chr1:10693121-10693420	4
chr1:10694027-10694326	44
chr1:10695266-10695565	24
chr1:1069544-1069843	40
chr1:106987182-106987481	12
chr1:106992301-106992600	10
chr1:106993934-106994233	14
chr1:10699501-10699800	2
chr1:1070101-1070400	1
chr1:107013578-107013877	10
chr1:10701738-10702037	10
chr1:1070401-1070700	4
chr1:10704443-10704742	39
chr1:107044724-107045023	18
chr1:107055901-107056200	18
chr1:107056689-107056988	54
chr1:107057152-107057451	40
chr1:10705761-10706060	22
chr1:10706101-10706400	3
chr1:10706401-10706700	9
chr1:10706701-10707000	1
chr1:107070581-107070880	2
chr1:10707301-10707600	7
chr1:10709101-10709400	13
chr1:107092501-107092800	28
chr1:10710856-10711155	2
chr1:10712022-10712321	11
chr1:10712627-10712926	14
chr1:10713503-10713802	10
chr1:107139930-107140229	23
chr1:107140442-107140741	37
chr1:107141231-107141530	90
chr1:107141701-107142000	22
chr1:1071493-1071792	20
chr1:10716428-10716727	13
chr1:10717724-10718023	10
chr1:107177401-107177700	8
chr1:10719001-10719300	9
chr1:1071925-1072224	12
chr1:10719858-10720157	10
chr1:10720788-10721087	15
chr1:10721101-10721400	1
chr1:10722901-10723200	16
chr1:107248801-107249100	4
chr1:10725025-10725324	31
chr1:1072562-1072861	12
chr1:107261572-107261871	19
chr1:10726201-10726500	8
chr1:107275098-107275397	8
chr1:10727944-10728243	14
chr1:10728702-10729001	10
chr1:1073101-1073400	14
chr1:10734767-10735066	4
chr1:10735201-10735500	11
chr1:10737719-10738018	14
chr1:10739200-10739499	30
chr1:1073923-1074222	8
chr1:10742701-10743000	7
chr1:107436770-107437069	14
chr1:10744801-10745100	12
chr1:107468819-107469118	14
chr1:10747977-10748276	18
chr1:107479901-107480200	8
chr1:107480690-107480989	27
chr1:10749926-10750225	8
chr1:1075296-1075595	13
chr1:10753501-10753800	8
chr1:10756201-10756500	8
chr1:107564042-107564341	8
chr1:107570478-107570777	29
chr1:10759201-10759500	10
chr1:1075981-1076280	5
chr1:10761804-10762103	20
chr1:107657046-107657345	16
chr1:10767829-10768128	11
chr1:107681701-107682000	12
chr1:1077001-1077300	22
chr1:107732701-107733000	6
chr1:10773601-10773900	1
chr1:10773901-10774200	2
chr1:10775046-10775345	17
chr1:107760901-107761200	6
chr1:10779239-10779538	13
chr1:107832300-107832599	8
chr1:107835601-107835900	2
chr1:1078861-1079160	19
chr1:107910836-107911135	6
chr1:1079127-1079426	9
chr1:10794108-10794407	48
chr1:10794302-10794601	33
chr1:10795005-10795304	36
chr1:10796099-10796398	16
chr1:107963948-107964247	10
chr1:10796401-10796700	35
chr1:107964513-107964812	23
chr1:107966101-107966400	11
chr1:107970208-107970507	8
chr1:107988301-107988600	4
chr1:107994901-107995200	6
chr1:1080001-1080300	14
chr1:10801945-10802244	14
chr1:10804501-10804800	10
chr1:108047229-108047528	6
chr1:108059323-108059622	4
chr1:1081201-1081500	2
chr1:108121408-108121707	16
chr1:108122401-108122700	4
chr1:10813801-10814100	14
chr1:108158701-108159000	18
chr1:108160172-108160471	12
chr1:10818765-10819064	4
chr1:108192846-108193145	7
chr1:108200221-108200520	39
chr1:108200401-108200700	22
chr1:10820297-10820596	11
chr1:1082078-1082377	21
chr1:10823059-10823358	18
chr1:10825159-10825458	2
chr1:10825756-10826055	8
chr1:10826369-10826668	16
chr1:1082682-1082981	22
chr1:10828798-10829097	10
chr1:10829401-10829700	8
chr1:10830529-10830828	10
chr1:108322501-108322800	12
chr1:1083303-1083602	30
chr1:108335401-108335700	14
chr1:10835101-10835400	4
chr1:10835701-10836000	7
chr1:1083670-1083969	17
chr1:1084717-1085016	19
chr1:108474525-108474824	5
chr1:108520801-108521100	5
chr1:1085306-1085605	21
chr1:108536229-108536528	31
chr1:108559995-108560294	60
chr1:10857601-10857900	4
chr1:1085959-1086258	18
chr1:108604801-108605100	2
chr1:10863301-10863600	8
chr1:108640801-108641100	26
chr1:108661462-108661761	26
chr1:108662101-108662400	4
chr1:108667497-108667796	8
chr1:10867153-10867452	42
chr1:108675301-108675600	26
chr1:10867842-10868141	10
chr1:108687301-108687600	2
chr1:108689401-108689700	2
chr1:108692101-108692400	26
chr1:108703291-108703590	15
chr1:10871101-10871400	5
chr1:108714766-108715065	21
chr1:1087194-1087493	20
chr1:108721191-108721490	12
chr1:108730690-108730989	4
chr1:108736055-108736354	5
chr1:108746605-108746904	37
chr1:108747001-108747300	20
chr1:10874701-10875000	4
chr1:108747301-108747600	10
chr1:10875001-10875300	3
chr1:10875321-10875620	14
chr1:1087801-1088100	10
chr1:10879001-10879300	11
chr1:108817662-108817961	18
chr1:108821101-108821400	1
chr1:108831719-108832018	10
chr1:108834009-108834308	16
chr1:108839101-108839400	18
chr1:108840892-108841191	4
chr1:108853264-108853563	19
chr1:10885501-10885800	12
chr1:1088555-1088854	13
chr1:108861001-108861300	8
chr1:108876622-108876921	38
chr1:108876901-108877200	29
chr1:10888501-10888800	4
chr1:1089001-1089300	26
chr1:108917294-108917593	8
chr1:10894201-10894500	18
chr1:108945901-108946200	12
chr1:10895401-10895700	10
chr1:108959851-108960150	10
chr1:108963248-108963547	66
chr1:108964801-108965100	16
chr1:108968361-108968660	10
chr1:108978301-108978600	12
chr1:10898644-10898943	6
chr1:10899296-10899595	12
chr1:109003986-109004285	22
chr1:109010606-109010905	13
chr1:10901437-10901736	16
chr1:10901701-10902000	9
chr1:10902444-10902743	4
chr1:109027099-109027398	8
chr1:109029516-109029815	4
chr1:109037004-109037303	14
chr1:10903801-10904100	4
chr1:109041409-109041708	51
chr1:109041901-109042200	32
chr1:109042996-109043295	8
chr1:109043401-109043700	16
chr1:10904754-10905053	14
chr1:1090501-1090800	14
chr1:10905219-10905518	11
chr1:109052932-109053231	11
chr1:109053301-109053600	5
chr1:109062242-109062541	6
chr1:109063197-109063496	10
chr1:109070311-109070610	10
chr1:109073634-109073933	15
chr1:109077044-109077343	25
chr1:109077301-109077600	5
chr1:109081801-109082100	18
chr1:109082986-109083285	14
chr1:109086200-109086499	10
chr1:109087338-109087637	9
chr1:109088570-109088869	26
chr1:109090027-109090326	34
chr1:109090840-109091139	18
chr1:109093858-109094157	15
chr1:109099070-109099369	37
chr1:109099501-109099800	13
chr1:109100401-109100700	22
chr1:109101492-109101791	14
chr1:109103983-109104282	21
chr1:109104301-109104600	25
chr1:109105606-109105905	8
chr1:109108201-109108500	2
chr1:109112666-109112965	32
chr1:109113048-109113347	33
chr1:10912078-10912377	12
chr1:10912501-10912800	4
chr1:109125553-109125852	10
chr1:109137601-109137900	16
chr1:109140901-109141200	6
chr1:109155301-109155600	14
chr1:10915802-10916101	8
chr1:109161769-109162068	16
chr1:109164515-109164814	10
chr1:109165304-109165603	24
chr1:109165801-109166100	5
chr1:10916996-10917295	8
chr1:109174801-109175100	7
chr1:109182589-109182888	9
chr1:109187596-109187895	4
chr1:109195201-109195500	6
chr1:109197516-109197815	4
chr1:109202401-109202700	3
chr1:109213793-109214092	16
chr1:109214137-109214436	42
chr1:109217914-109218213	10
chr1:109218901-109219200	14
chr1:1092216-1092515	18
chr1:109227601-109227900	3
chr1:109240702-109241001	23
chr1:109248827-109249126	16
chr1:109249373-109249672	40
chr1:109250401-109250700	6
chr1:109252801-109253100	4
chr1:109255107-109255406	9
chr1:109258707-109259006	22
chr1:1092601-1092900	10
chr1:109264203-109264502	22
chr1:109268964-109269263	8
chr1:109270282-109270581	10
chr1:109271034-109271333	10
chr1:109273426-109273725	18
chr1:109274580-109274879	28
chr1:109280887-109281186	16
chr1:109281601-109281900	26
chr1:109283101-109283400	14
chr1:109284763-109285062	20
chr1:109287301-109287600	24
chr1:109289697-109289996	16
chr1:109293601-109293900	6
chr1:109295054-109295353	6
chr1:10929601-10929900	4
chr1:109300930-109301229	12
chr1:10930649-10930948	16
chr1:109306801-109307100	8
chr1:109319588-109319887	14
chr1:109329301-109329600	12
chr1:109335601-109335900	2
chr1:109338824-109339123	2
chr1:109345201-109345500	10
chr1:109347601-109347900	6
chr1:109353001-109353300	6
chr1:109358577-109358876	8
chr1:109369037-109369336	11
chr1:109372501-109372800	16
chr1:10937837-10938136	10
chr1:10938182-10938481	14
chr1:109397697-109397996	67
chr1:109398078-109398377	28
chr1:109407001-109407300	10
chr1:10940965-10941264	8
chr1:10941301-10941600	1
chr1:10941901-10942200	4
chr1:109426060-109426359	20
chr1:109426501-109426800	27
chr1:10943032-10943331	3
chr1:10943401-10943700	1
chr1:109436990-109437289	12
chr1:1094401-1094700	8
chr1:10944239-10944538	10
chr1:109452769-109453068	18
chr1:10945685-10945984	15
chr1:109460580-109460879	10
chr1:10946396-10946695	17
chr1:109466368-109466667	56
chr1:109466864-109467163	29
chr1:10946701-10947000	3
chr1:109479410-109479709	5
chr1:10948070-10948369	19
chr1:10948620-10948919	8
chr1:109487042-109487341	4
chr1:109488601-109488900	6
chr1:109489946-109490245	13
chr1:109491505-109491804	7
chr1:109494090-109494389	33
chr1:109494602-109494901	29
chr1:109495801-109496100	4
chr1:109498201-109498500	3
chr1:109503601-109503900	16
chr1:109507501-109507800	2
chr1:109508286-109508585	17
chr1:109509864-109510163	12
chr1:109514996-109515295	2
chr1:109528960-109529259	2
chr1:109529923-109530222	4
chr1:109532048-109532347	19
chr1:109532401-109532700	8
chr1:109534964-109535263	2
chr1:109539850-109540149	11
chr1:109542601-109542900	8
chr1:109544059-109544358	10
chr1:10954801-10955100	10
chr1:109548273-109548572	45
chr1:109548602-109548901	15
chr1:10956601-10956900	18
chr1:109580101-109580400	14
chr1:10958707-10959006	15
chr1:10961295-10961594	8
chr1:109615559-109615858	9
chr1:109615801-109616100	1
chr1:109619912-109620211	27
chr1:109620601-109620900	6
chr1:109620901-109621200	5
chr1:109621201-109621500	3
chr1:109624109-109624408	8
chr1:109625701-109626000	8
chr1:109626601-109626900	6
chr1:109630201-109630500	14
chr1:109636783-109637082	6
chr1:109640701-109641000	4
chr1:109655989-109656288	56
chr1:109656314-109656613	9
chr1:109656901-109657200	1
chr1:10966801-10967100	14
chr1:109678201-109678500	4
chr1:109692151-109692450	10
chr1:109711801-109712100	12
chr1:109740500-109740799	22
chr1:10975129-10975428	18
chr1:109752280-109752579	2
chr1:109761301-109761600	1
chr1:109762801-109763100	2
chr1:109763622-109763921	5
chr1:10976877-10977176	8
chr1:109777201-109777500	6
chr1:109778401-109778700	2
chr1:109783492-109783791	4
chr1:109787401-109787700	1
chr1:109795589-109795888	16
chr1:109797301-109797600	4
chr1:10980301-10980600	6
chr1:109806854-109807153	4
chr1:109812301-109812600	20
chr1:109817101-109817400	2
chr1:109823916-109824215	5
chr1:10982701-10983000	4
chr1:109853281-109853580	4
chr1:10986301-10986600	20
chr1:109863484-109863783	4
chr1:109877401-109877700	12
chr1:109879646-109879945	6
chr1:109886894-109887193	6
chr1:109896876-109897175	12
chr1:109898349-109898648	4
chr1:10990501-10990800	2
chr1:109905301-109905600	5
chr1:109910668-109910967	23
chr1:109911266-109911565	20
chr1:109920612-109920911	7
chr1:109923488-109923787	11
chr1:109945416-109945715	2
chr1:109966201-109966500	8
chr1:109979310-109979609	4
chr1:109984740-109985039	72
chr1:109985118-109985417	34
chr1:109994355-109994654	3
chr1:109997544-109997843	12
chr1:110001301-110001600	6
chr1:110027009-110027308	2
chr1:110034736-110035035	38
chr1:110036101-110036400	10
chr1:11004520-11004819	18
chr1:110046773-110047072	31
chr1:110064601-110064900	10
chr1:110067506-110067805	37
chr1:110068201-110068500	31
chr1:110069322-110069621	32
chr1:110069922-110070221	46
chr1:110070302-110070601	37
chr1:110083061-110083360	2
chr1:110083753-110084052	31
chr1:110084101-110084400	19
chr1:110084401-110084700	45
chr1:110084701-110085000	3
chr1:11008677-11008976	14
chr1:110090097-110090396	6
chr1:110095778-110096077	2
chr1:110102004-110102303	8
chr1:110106601-110106900	2
chr1:11010738-11011037	17
chr1:110109835-110110134	5
chr1:110110451-110110750	12
chr1:110113097-110113396	6
chr1:110116801-110117100	2
chr1:11012268-11012567	15
chr1:11012701-11013000	14
chr1:110129608-110129907	10
chr1:110130196-110130495	29
chr1:110137139-110137438	2
chr1:110137801-110138100	4
chr1:110150442-110150741	80
chr1:11015401-11015700	6
chr1:110161776-110162075	2
chr1:110163831-110164130	5
chr1:110166901-110167200	2
chr1:110170408-110170707	8
chr1:110190601-110190900	2
chr1:110192490-110192789	12
chr1:110192701-110193000	1
chr1:110194984-110195283	8
chr1:110210101-110210400	50
chr1:110210401-110210700	9
chr1:110210701-110211000	36
chr1:110211479-110211778	47
chr1:110211904-110212203	14
chr1:110216101-110216400	4
chr1:110223601-110223900	12
chr1:110224801-110225100	4
chr1:110226001-110226300	12
chr1:110228547-110228846	18
chr1:110229601-110229900	8
chr1:110235124-110235423	10
chr1:110240101-110240400	4
chr1:110243744-110244043	18
chr1:110245271-110245570	7
chr1:110268301-110268600	22
chr1:110268601-110268900	1
chr1:110268901-110269200	10
chr1:110278801-110279100	2
chr1:11027945-11028244	2
chr1:110279891-110280190	14
chr1:110281727-110282026	2
chr1:110295601-110295900	5
chr1:11031273-11031572	18
chr1:110319901-110320200	2
chr1:110327401-110327700	8
chr1:11032865-11033164	16
chr1:110338302-110338601	69
chr1:110339769-110340068	44
chr1:110340345-110340644	27
chr1:110341293-110341592	34
chr1:110361301-110361600	10
chr1:110377922-110378221	16
chr1:110396401-110396700	16
chr1:110402343-110402642	4
chr1:110407501-110407800	30
chr1:110410201-110410500	8
chr1:110428801-110429100	2
chr1:110432701-110433000	12
chr1:110447606-110447905	6
chr1:11045381-11045680	31
chr1:11045701-11046000	5
chr1:110458955-110459254	23
chr1:110472301-110472600	2
chr1:110472601-110472900	8
chr1:11048401-11048700	10
chr1:110489401-110489700	12
chr1:110490109-110490408	20
chr1:110490601-110490900	2
chr1:110492401-110492700	4
chr1:11049731-11050030	19
chr1:110515801-110516100	2
chr1:110517922-110518221	19
chr1:110518501-110518800	7
chr1:11052223-11052522	4
chr1:110530201-110530500	2
chr1:11053023-11053322	22
chr1:110538184-110538483	12
chr1:11054101-11054400	6
chr1:11055507-11055806	23
chr1:110555399-110555698	58
chr1:110555701-110556000	5
chr1:11055605-11055904	22
chr1:110556880-110557179	5
chr1:110564101-110564400	6
chr1:110564900-110565199	7
chr1:110569201-110569500	4
chr1:11057939-11058238	10
chr1:11058901-11059200	18
chr1:11059501-11059800	24
chr1:110601496-110601795	4
chr1:110603893-110604192	9
chr1:110606341-110606640	48
chr1:110606874-110607173	42
chr1:110607601-110607900	5
chr1:11061195-11061494	21
chr1:110620201-110620500	1
chr1:110642348-110642647	2
chr1:11064575-11064874	6
chr1:110661829-110662128	26
chr1:11066401-11066700	4
chr1:1106701-1107000	4
chr1:11067153-11067452	23
chr1:110673301-110673600	8
chr1:110674173-110674472	41
chr1:110674501-110674800	24
chr1:110674801-110675100	25
chr1:110675127-110675426	15
chr1:11070778-11071077	11
chr1:110712417-110712716	2
chr1:110729097-110729396	4
chr1:110750278-110750577	2
chr1:110762101-110762400	12
chr1:11077335-11077634	20
chr1:110873101-110873400	12
chr1:110889278-110889577	23
chr1:110889601-110889900	1
chr1:110915101-110915400	18
chr1:110946818-110947117	10
chr1:110954310-110954609	4
chr1:11095435-11095734	18
chr1:110959501-110959800	4
chr1:11096076-11096375	12
chr1:110963898-110964197	38
chr1:110977201-110977500	6
chr1:11099401-11099700	24
chr1:11100301-11100600	4
chr1:11102565-11102864	6
chr1:111040201-111040500	14
chr1:1110601-1110900	6
chr1:111115100-111115399	6
chr1:111133201-111133500	8
chr1:111136830-111137129	28
chr1:111139619-111139918	24
chr1:111140140-111140439	46
chr1:111140701-111141000	5
chr1:111155401-111155700	10
chr1:111164701-111165000	14
chr1:111180885-111181184	6
chr1:11119201-11119500	12
chr1:111203848-111204147	30
chr1:111204301-111204600	30
chr1:111206701-111207000	10
chr1:1112095-1112394	4
chr1:11122668-11122967	14
chr1:11123920-11124219	10
chr1:11126639-11126938	6
chr1:111270911-111271210	38
chr1:11128077-11128376	4
chr1:111346120-111346419	6
chr1:111393794-111394093	8
chr1:111401901-111402200	13
chr1:111414301-111414600	2
chr1:111425949-111426248	2
chr1:111448683-111448982	36
chr1:111449243-111449542	36
chr1:1115101-1115400	38
chr1:111515573-111515872	34
chr1:11153701-11154000	6
chr1:111542701-111543000	6
chr1:11156083-11156382	10
chr1:111564601-111564900	12
chr1:1115701-1116000	40
chr1:111573427-111573726	7
chr1:1116001-1116300	9
chr1:11160802-11161101	6
chr1:111608101-111608400	8
chr1:111608401-111608700	14
chr1:111608701-111609000	21
chr1:111613201-111613500	14
chr1:111619727-111620026	61
chr1:1116351-1116650	49
chr1:111642901-111643200	8
chr1:111646701-111647000	12
chr1:111661501-111661800	6
chr1:111662101-111662400	5
chr1:111679122-111679421	6
chr1:11167926-11168225	16
chr1:111689701-111690000	14
chr1:1116901-1117200	23
chr1:111715173-111715472	20
chr1:111732261-111732560	3
chr1:111739165-111739464	33
chr1:111739501-111739800	1
chr1:111740483-111740782	30
chr1:111755420-111755719	46
chr1:111755815-111756114	47
chr1:111756301-111756600	11
chr1:111758016-111758315	8
chr1:111789301-111789600	4
chr1:111806101-111806400	6
chr1:111809296-111809595	8
chr1:111812030-111812329	8
chr1:111816001-111816300	5
chr1:111819843-111820142	4
chr1:1118319-1118618	2
chr1:111852301-111852600	4
chr1:111854701-111855000	4
chr1:11185801-11186100	10
chr1:111888901-111889200	8
chr1:111894600-111894899	9
chr1:111896099-111896398	15
chr1:111900192-111900491	4
chr1:11193601-11193900	8
chr1:111942890-111943189	8
chr1:111956349-111956648	6
chr1:1119601-1119900	8
chr1:111961092-111961391	8
chr1:111964201-111964500	4
chr1:111974937-111975236	4
chr1:111977669-111977968	2
chr1:111981877-111982176	40
chr1:111982352-111982651	39
chr1:111988938-111989237	38
chr1:111989580-111989879	52
chr1:111990240-111990539	33
chr1:111990687-111990986	26
chr1:111991218-111991517	15
chr1:112001701-112002000	7
chr1:11202882-11203181	10
chr1:112037382-112037681	2
chr1:112060801-112061100	2
chr1:1120625-1120924	10
chr1:112079401-112079700	2
chr1:11218153-11218452	12
chr1:112190701-112191000	18
chr1:1121998-1122297	28
chr1:112221574-112221873	38
chr1:112230301-112230600	4
chr1:11226901-11227200	6
chr1:11230764-11231063	4
chr1:112312501-112312800	5
chr1:112313668-112313967	2
chr1:112316701-112317000	2
chr1:1123179-1123478	12
chr1:11232596-11232895	4
chr1:112354500-112354799	4
chr1:112365510-112365809	27
chr1:11238601-11238900	5
chr1:112390469-112390768	26
chr1:112391701-112392000	10
chr1:11239501-11239800	4
chr1:112396424-112396723	22
chr1:112407901-112408200	4
chr1:112421401-112421700	6
chr1:11242201-11242500	6
chr1:112432166-112432465	20
chr1:1124531-1124830	10
chr1:112456129-112456428	6
chr1:112466261-112466560	20
chr1:112473921-112474220	9
chr1:112490650-112490949	14
chr1:112497901-112498200	12
chr1:1125001-1125300	8
chr1:112501797-112502096	38
chr1:112502401-112502700	10
chr1:112508373-112508672	20
chr1:112508703-112509002	74
chr1:112509420-112509719	36
chr1:112513290-112513589	6
chr1:112514932-112515231	18
chr1:112526401-112526700	8
chr1:112574075-112574374	8
chr1:112577250-112577549	6
chr1:112584601-112584900	4
chr1:112591091-112591390	12
chr1:112602878-112603177	16
chr1:1126094-1126393	16
chr1:11261155-11261454	29
chr1:112619008-112619307	37
chr1:112619401-112619700	3
chr1:112619701-112620000	14
chr1:112621376-112621675	20
chr1:11262324-11262623	30
chr1:112623601-112623900	20
chr1:11263197-11263496	11
chr1:112638594-112638893	11
chr1:112641601-112641900	14
chr1:112663155-112663454	8
chr1:112664701-112665000	13
chr1:11267401-11267700	10
chr1:112674301-112674600	12
chr1:112674943-112675242	25
chr1:112680301-112680600	11
chr1:112681201-112681500	16
chr1:112685378-112685677	10
chr1:112689780-112690079	15
chr1:112691000-112691299	4
chr1:112694759-112695058	12
chr1:112695497-112695796	6
chr1:112704811-112705110	11
chr1:112707419-112707718	36
chr1:112711815-112712114	13
chr1:11271257-11271556	10
chr1:112714481-112714780	27
chr1:112714916-112715215	56
chr1:112716301-112716600	2
chr1:112718701-112719000	32
chr1:11272176-11272475	2
chr1:112722301-112722600	4
chr1:112722901-112723200	20
chr1:112726201-112726500	4
chr1:11272786-11273085	10
chr1:112732501-112732800	16
chr1:11273302-11273601	13
chr1:112736558-112736857	4
chr1:11273701-11274000	8
chr1:112742978-112743277	22
chr1:112743301-112743600	14
chr1:112744258-112744557	62
chr1:11274702-11275001	10
chr1:112752001-112752300	5
chr1:112758546-112758845	9
chr1:112758901-112759200	1
chr1:112759501-112759800	6
chr1:112760384-112760683	8
chr1:112761062-112761361	10
chr1:1127701-1128000	12
chr1:112786201-112786500	8
chr1:112789501-112789800	12
chr1:112792665-112792964	14
chr1:112794185-112794484	10
chr1:112795201-112795500	10
chr1:112807078-112807377	4
chr1:112809301-112809600	10
chr1:112816051-112816350	10
chr1:112818709-112819008	16
chr1:112819801-112820100	14
chr1:112823236-112823535	22
chr1:112826701-112827000	3
chr1:112836001-112836300	8
chr1:112842547-112842846	13
chr1:112843494-112843793	16
chr1:112844798-112845097	24
chr1:112845001-112845300	1
chr1:112847189-112847488	14
chr1:112849521-112849820	64
chr1:112849816-112850115	47
chr1:112854587-112854886	11
chr1:112856101-112856400	10
chr1:112856401-112856700	3
chr1:112857091-112857390	8
chr1:112858501-112858800	12
chr1:112859101-112859400	10
chr1:112861201-112861500	4
chr1:112861501-112861800	13
chr1:112861801-112862100	17
chr1:1128632-1128931	34
chr1:112865699-112865998	10
chr1:112867467-112867766	12
chr1:112867909-112868208	12
chr1:112871101-112871400	2
chr1:112874401-112874700	8
chr1:112881519-112881818	10
chr1:112884301-112884600	2
chr1:112890001-112890300	8
chr1:1128901-1129200	12
chr1:112891083-112891382	14
chr1:112894718-112895017	22
chr1:112898101-112898400	9
chr1:112923429-112923728	26
chr1:112933191-112933490	18
chr1:112938901-112939200	16
chr1:112943401-112943700	10
chr1:112945396-112945695	14
chr1:112948652-112948951	15
chr1:112949101-112949400	12
chr1:112955882-112956181	50
chr1:112956301-112956600	27
chr1:112959227-112959526	6
chr1:112989867-112990166	7
chr1:112993201-112993500	16
chr1:112997101-112997400	14
chr1:113004001-113004300	8
chr1:113006701-113007000	14
chr1:11301213-11301512	14
chr1:113019901-113020200	8
chr1:113023633-113023932	4
chr1:113025503-113025802	14
chr1:113034001-113034300	1
chr1:113036101-113036400	12
chr1:113038201-113038500	12
chr1:113048701-113049000	14
chr1:113050801-113051100	4
chr1:113052155-113052454	13
chr1:11305701-11306000	29
chr1:11306101-11306400	22
chr1:113063633-113063932	18
chr1:113064001-113064300	3
chr1:1130697-1130996	30
chr1:113073125-113073424	50
chr1:113074939-113075238	14
chr1:113078935-113079234	10
chr1:113079407-113079706	14
chr1:113080501-113080800	12
chr1:113083501-113083800	8
chr1:113084376-113084675	9
chr1:113090701-113091000	17
chr1:113092731-113093030	2
chr1:113095133-113095432	6
chr1:113101201-113101500	8
chr1:113108401-113108700	4
chr1:113115601-113115900	16
chr1:113118806-113119105	16
chr1:113120737-113121036	6
chr1:113123296-113123595	10
chr1:113127601-113127900	14
chr1:113130901-113131200	10
chr1:113139901-113140200	8
chr1:113145478-113145777	16
chr1:113149963-113150262	12
chr1:113151491-113151790	12
chr1:113152397-113152696	10
chr1:113160862-113161161	4
chr1:113169801-113170100	6
chr1:11318401-11318700	14
chr1:113193901-113194200	4
chr1:113198958-113199257	28
chr1:11320501-11320800	1
chr1:113208301-113208600	14
chr1:1132095-1132394	34
chr1:113219357-113219656	4
chr1:11322601-11322900	14
chr1:113231952-113232251	14
chr1:11324701-11325000	8
chr1:1132664-1132963	30
chr1:11327101-11327400	12
chr1:11328290-11328589	13
chr1:113283001-113283300	10
chr1:11328601-11328900	1
chr1:11330101-11330400	7
chr1:11330954-11331253	3
chr1:1133101-1133400	13
chr1:11334916-11335215	6
chr1:113349601-113349900	12
chr1:11335501-11335800	5
chr1:113365501-113365800	4
chr1:113371501-113371800	7
chr1:113384101-113384400	15
chr1:113390073-113390372	40
chr1:113390511-113390810	40
chr1:113391001-113391300	45
chr1:11339335-11339634	4
chr1:113406001-113406300	1
chr1:113422367-113422666	20
chr1:113423701-113424000	6
chr1:113456101-113456400	10
chr1:11345692-11345991	10
chr1:113460301-113460600	5
chr1:113484817-113485116	6
chr1:1135102-1135401	14
chr1:11352577-11352876	8
chr1:113539116-113539415	12
chr1:113550001-113550300	18
chr1:11355476-11355775	11
chr1:11357401-11357700	9
chr1:1135810-1136109	20
chr1:11358444-11358743	12
chr1:1136101-1136400	2
chr1:113623501-113623800	22
chr1:113638501-113638800	12
chr1:113644372-113644671	12
chr1:1136736-1137035	20
chr1:113680479-113680778	9
chr1:11368801-11369100	10
chr1:11370260-11370559	17
chr1:11370601-11370900	1
chr1:113720651-113720950	3
chr1:11372101-11372400	3
chr1:113722173-113722472	14
chr1:113723145-113723444	11
chr1:1137301-1137600	6
chr1:11375101-11375400	12
chr1:113756889-113757188	14
chr1:113759101-113759400	12
chr1:11377649-11377948	2
chr1:113801101-113801400	4
chr1:113807401-113807700	18
chr1:113811523-113811822	28
chr1:113812041-113812340	72
chr1:113812501-113812800	13
chr1:113813101-113813400	7
chr1:1138161-1138460	20
chr1:113824201-113824500	6
chr1:11382601-11382900	9
chr1:113842447-113842746	13
chr1:113842801-113843100	1
chr1:113854026-113854325	10
chr1:113861401-113861700	10
chr1:113880301-113880600	16
chr1:113883204-113883503	8
chr1:113885664-113885963	22
chr1:113886001-113886300	1
chr1:113891701-113892000	7
chr1:113900701-113901000	10
chr1:113904902-113905201	47
chr1:113905201-113905500	23
chr1:113905501-113905800	5
chr1:113906583-113906882	25
chr1:113910594-113910893	8
chr1:113916901-113917200	6
chr1:113921701-113922000	4
chr1:113929670-113929969	46
chr1:113930101-113930400	14
chr1:11394301-11394600	6
chr1:11397536-11397835	10
chr1:113993047-113993346	2
chr1:11399636-11399935	5
chr1:113999603-113999902	8
chr1:114003301-114003600	4
chr1:114004801-114005100	8
chr1:114013801-114014100	28
chr1:114023701-114024000	2
chr1:114042823-114043122	4
chr1:11404738-11405037	17
chr1:114095701-114096000	13
chr1:11410350-11410649	6
chr1:114111758-114112057	12
chr1:114122995-114123294	10
chr1:114127801-114128100	2
chr1:114152249-114152548	32
chr1:114152772-114153071	51
chr1:114153398-114153697	39
chr1:114153901-114154200	21
chr1:114154780-114155079	24
chr1:1141603-1141902	22
chr1:114172801-114173100	2
chr1:114192301-114192600	6
chr1:114206401-114206700	8
chr1:11423401-11423700	5
chr1:114239296-114239595	11
chr1:114241911-114242210	18
chr1:114242380-114242679	16
chr1:114242844-114243143	22
chr1:1142696-1142995	15
chr1:11428201-11428500	5
chr1:114289201-114289500	8
chr1:1143001-1143300	3
chr1:114302401-114302700	16
chr1:114317674-114317973	18
chr1:114338497-114338796	8
chr1:114346574-114346873	48
chr1:114348897-114349196	8
chr1:114350046-114350345	13
chr1:114356052-114356351	12
chr1:114369001-114369300	14
chr1:11438701-11439000	6
chr1:114387592-114387891	6
chr1:114400201-114400500	2
chr1:114401101-114401400	18
chr1:114403501-114403800	4
chr1:114415668-114415967	6
chr1:114429280-114429579	10
chr1:114430201-114430500	6
chr1:11444101-11444400	6
chr1:11445001-11445300	2
chr1:114465601-114465900	18
chr1:1145023-1145322	20
chr1:114510208-114510507	28
chr1:114510673-114510972	32
chr1:114511201-114511500	22
chr1:114517092-114517391	16
chr1:114526554-114526853	11
chr1:11453701-11454000	2
chr1:114537460-114537759	36
chr1:11455157-11455456	15
chr1:1145689-1145988	14
chr1:114572840-114573139	6
chr1:114575028-114575327	12
chr1:114582142-114582441	10
chr1:114583501-114583800	8
chr1:114591901-114592200	12
chr1:114595201-114595500	7
chr1:11460296-11460595	10
chr1:114615797-114616096	7
chr1:1146163-1146462	17
chr1:114618001-114618300	18
chr1:11462846-11463145	13
chr1:114631500-114631799	12
chr1:114642001-114642300	6
chr1:114660834-114661133	6
chr1:114669670-114669969	33
chr1:114683401-114683700	6
chr1:114688801-114689100	1
chr1:11469001-11469300	4
chr1:114693901-114694200	10
chr1:114696568-114696867	6
chr1:114711301-114711600	16
chr1:114721201-114721500	4
chr1:11472896-11473195	4
chr1:1147501-1147800	6
chr1:114757501-114757800	22
chr1:114780353-114780652	34
chr1:11478717-11479016	38
chr1:114790678-114790977	22
chr1:11479400-11479699	26
chr1:114804292-114804591	5
chr1:114804714-114805013	11
chr1:1148262-1148561	24
chr1:11483701-11484000	4
chr1:11484493-11484792	4
chr1:114851923-114852222	14
chr1:114854304-114854603	8
chr1:114854701-114855000	16
chr1:1148701-1149000	4
chr1:114871201-114871500	4
chr1:114875401-114875700	20
chr1:1149001-1149300	1
chr1:11491543-11491842	11
chr1:1149301-1149600	11
chr1:114950917-114951216	14
chr1:114958501-114958800	4
chr1:11501401-11501700	34
chr1:11501701-11502000	7
chr1:1150183-1150482	4
chr1:11502001-11502300	11
chr1:115061933-115062232	22
chr1:115062301-115062600	5
chr1:115077001-115077300	4
chr1:115087080-115087379	6
chr1:115089407-115089706	38
chr1:115089901-115090200	25
chr1:1150965-1151264	10
chr1:115112101-115112400	8
chr1:1151401-1151700	3
chr1:115183710-115184009	8
chr1:11518433-11518732	12
chr1:11519397-11519696	10
chr1:11519962-11520261	2
chr1:115205972-115206271	21
chr1:11520660-11520959	13
chr1:115212001-115212300	4
chr1:115263601-115263900	4
chr1:115283701-115284000	16
chr1:115286101-115286400	8
chr1:115286989-115287288	8
chr1:11529238-11529537	5
chr1:11529901-11530200	15
chr1:11531037-11531336	15
chr1:11531637-11531936	15
chr1:11532001-11532300	1
chr1:11532601-11532900	4
chr1:115337620-115337919	30
chr1:115338130-115338429	41
chr1:115338601-115338900	28
chr1:11534489-11534788	17
chr1:11535001-11535300	4
chr1:115359901-115360200	6
chr1:115360616-115360915	10
chr1:115361401-115361700	11
chr1:11536593-11536892	22
chr1:11537322-11537621	2
chr1:115381157-115381456	12
chr1:11544205-11544504	10
chr1:11545352-11545651	14
chr1:11545801-11546100	2
chr1:115469915-115470214	2
chr1:115478855-115479154	4
chr1:115479301-115479600	15
chr1:11549833-11550132	19
chr1:115541401-115541700	4
chr1:115545286-115545585	4
chr1:11560971-11561270	6
chr1:1156118-1156417	14
chr1:11562301-11562600	17
chr1:11563801-11564100	6
chr1:115642140-115642439	17
chr1:11565301-11565600	10
chr1:115655053-115655352	7
chr1:115655401-115655700	3
chr1:1156626-1156925	13
chr1:11568001-11568300	6
chr1:115683783-115684082	4
chr1:115684201-115684500	6
chr1:115685401-115685700	6
chr1:11568601-11568900	12
chr1:115735801-115736100	12
chr1:115751391-115751690	8
chr1:11576482-11576781	8
chr1:115765986-115766285	10
chr1:11577001-11577300	1
chr1:1157956-1158255	25
chr1:115828140-115828439	18
chr1:115837793-115838092	36
chr1:115838101-115838400	38
chr1:115838401-115838700	19
chr1:115838774-115839073	39
chr1:115839423-115839722	20
chr1:115842294-115842593	5
chr1:1158560-1158859	23
chr1:115856347-115856646	12
chr1:11585701-11586000	10
chr1:115874950-115875249	4
chr1:115880401-115880700	16
chr1:115886381-115886680	16
chr1:1159047-1159346	8
chr1:115918039-115918338	13
chr1:115927201-115927500	14
chr1:115949401-115949700	3
chr1:115976543-115976842	20
chr1:115985670-115985969	12
chr1:116000699-116000998	6
chr1:116043146-116043445	2
chr1:11607301-11607600	4
chr1:1160987-1161286	16
chr1:116107308-116107607	6
chr1:116110768-116111067	10
chr1:116124116-116124415	12
chr1:116133264-116133563	8
chr1:116138397-116138696	4
chr1:116146501-116146800	10
chr1:116151566-116151865	4
chr1:116168056-116168355	30
chr1:116168401-116168700	5
chr1:1161820-1162119	13
chr1:11620514-11620813	11
chr1:116208301-116208600	2
chr1:116243019-116243318	6
chr1:11627086-11627385	4
chr1:1162751-1163050	27
chr1:11628001-11628300	14
chr1:116309013-116309312	6
chr1:116311501-116311800	6
chr1:11631236-11631535	2
chr1:1163227-1163526	45
chr1:11633640-11633939	5
chr1:11635201-11635500	18
chr1:11635801-11636100	11
chr1:1163710-1164009	31
chr1:116372687-116372986	54
chr1:116373004-116373303	38
chr1:116373901-116374200	26
chr1:116397301-116397600	2
chr1:116408101-116408400	4
chr1:116409001-116409300	4
chr1:116418582-116418881	36
chr1:116419974-116420273	21
chr1:116431501-116431800	14
chr1:116433509-116433808	8
chr1:116440679-116440978	4
chr1:116442901-116443200	8
chr1:116444393-116444692	4
chr1:11646272-11646571	2
chr1:116475601-116475900	2
chr1:11648235-11648534	10
chr1:11648701-11649000	10
chr1:1164895-1165194	45
chr1:116496301-116496600	2
chr1:11650677-11650976	20
chr1:11651101-11651400	1
chr1:116512331-116512630	17
chr1:11651701-11652000	12
chr1:1165203-1165502	19
chr1:11652995-11653294	7
chr1:116530298-116530597	12
chr1:116531947-116532246	8
chr1:116534401-116534700	18
chr1:11654101-11654400	39
chr1:11654701-11655000	13
chr1:116559509-116559808	6
chr1:11656501-11656800	14
chr1:116570005-116570304	14
chr1:116570720-116571019	30
chr1:116571001-116571300	13
chr1:116571301-116571600	7
chr1:116571601-116571900	5
chr1:116579401-116579700	2
chr1:1165801-1166100	3
chr1:11658301-11658600	2
chr1:116584798-116585097	14
chr1:116591056-116591355	3
chr1:116600101-116600400	10
chr1:11660255-11660554	18
chr1:116603656-116603955	20
chr1:116607901-116608200	8
chr1:11661001-11661300	6
chr1:116611501-116611800	1
chr1:116613778-116614077	29
chr1:11664119-11664418	66
chr1:116646001-116646300	10
chr1:11665317-11665616	17
chr1:1166652-1166951	4
chr1:116667111-116667410	29
chr1:116667606-116667905	22
chr1:11667276-11667575	9
chr1:11667601-11667900	7
chr1:116696294-116696593	7
chr1:1167038-1167337	23
chr1:116714907-116715206	17
chr1:11672002-11672301	8
chr1:116725489-116725788	8
chr1:116735970-116736269	9
chr1:11673901-11674200	10
chr1:116740801-116741100	1
chr1:11674501-11674800	5
chr1:116757001-116757300	12
chr1:11676001-11676300	3
chr1:1167601-1167900	6
chr1:116765101-116765400	6
chr1:116767201-116767500	10
chr1:116770117-116770416	3
chr1:11677155-11677454	10
chr1:116775201-116775500	31
chr1:11677600-11677899	17
chr1:116789401-116789700	12
chr1:11679601-11679900	12
chr1:11679901-11680200	3
chr1:116799565-116799864	4
chr1:11680201-11680500	37
chr1:11681292-11681591	46
chr1:116817001-116817300	14
chr1:116820301-116820600	7
chr1:116831101-116831400	22
chr1:11684701-11685000	1
chr1:1168694-1168993	16
chr1:116875501-116875800	10
chr1:1168877-1169176	21
chr1:11689401-11689700	6
chr1:116895901-116896200	6
chr1:116897494-116897793	20
chr1:116899405-116899704	2
chr1:11690693-11690992	32
chr1:116909666-116909965	18
chr1:116910195-116910494	65
chr1:116910688-116910987	34
chr1:11691222-11691521	59
chr1:11691915-11692214	50
chr1:11692501-11692800	11
chr1:116944674-116944973	61
chr1:1169450-1169749	21
chr1:116945101-116945400	5
chr1:116949287-116949586	24
chr1:116961283-116961582	32
chr1:11696309-11696608	12
chr1:11698201-11698500	4
chr1:116982601-116982900	6
chr1:116988601-116988900	6
chr1:117018241-117018540	6
chr1:1170284-1170583	10
chr1:117035650-117035949	19
chr1:117052086-117052385	14
chr1:117060595-117060894	13
chr1:11706901-11707200	18
chr1:117072584-117072883	7
chr1:1170763-1171062	14
chr1:11708076-11708375	10
chr1:11710501-11710800	4
chr1:117118423-117118722	10
chr1:117121467-117121766	38
chr1:1171392-1171691	8
chr1:117151201-117151500	4
chr1:117172963-117173262	20
chr1:117174575-117174874	3
chr1:11719155-11719454	20
chr1:11719551-11719850	36
chr1:117202201-117202500	2
chr1:117210901-117211200	6
chr1:117215701-117216000	6
chr1:117217501-117217800	3
chr1:117253201-117253500	7
chr1:117269343-117269642	4
chr1:117276901-117277200	8
chr1:117280148-117280447	8
chr1:117281401-117281700	1
chr1:117291601-117291900	8
chr1:117304386-117304685	8
chr1:11730779-11731078	15
chr1:117310050-117310349	27
chr1:117310201-117310500	11
chr1:117313185-117313484	22
chr1:11732401-11732700	11
chr1:117337780-117338079	7
chr1:1173440-1173739	18
chr1:117360601-117360900	4
chr1:11736131-11736430	26
chr1:11736639-11736938	12
chr1:117366534-117366833	42
chr1:117367087-117367386	35
chr1:117376072-117376371	22
chr1:1173935-1174234	25
chr1:11743727-11744026	10
chr1:1174523-1174822	37
chr1:11746997-11747296	11
chr1:11747701-11748000	8
chr1:11748001-11748300	5
chr1:11748301-11748600	5
chr1:11748901-11749200	3
chr1:11749501-11749800	12
chr1:11752211-11752510	17
chr1:117576138-117576437	4
chr1:117600001-117600300	1
chr1:117605401-117605700	12
chr1:11761801-11762100	13
chr1:117622801-117623100	18
chr1:117630176-117630475	8
chr1:11763901-11764200	8
chr1:1176498-1176797	15
chr1:117652963-117653262	2
chr1:117655438-117655737	11
chr1:11765683-11765982	10
chr1:11766601-11766900	16
chr1:11766901-11767200	1
chr1:117677401-117677700	3
chr1:11773144-11773443	10
chr1:117732901-117733200	6
chr1:11773501-11773800	5
chr1:1177472-1177771	10
chr1:11775901-11776200	8
chr1:11778001-11778300	1
chr1:11778901-11779200	14
chr1:117816601-117816900	6
chr1:117821030-117821329	9
chr1:11784220-11784519	14
chr1:11785329-11785628	16
chr1:11785801-11786100	1
chr1:11787001-11787300	6
chr1:1178701-1179000	8
chr1:11787301-11787600	7
chr1:11787601-11787900	7
chr1:11789223-11789522	7
chr1:1179001-1179300	1
chr1:11790901-11791200	8
chr1:11791691-11791990	8
chr1:117929609-117929908	29
chr1:11793601-11793900	8
chr1:1179463-1179762	27
chr1:117946663-117946962	20
chr1:11794801-11795100	6
chr1:1179901-1180200	3
chr1:118014901-118015200	8
chr1:1180201-1180500	6
chr1:11802850-11803149	13
chr1:11803201-11803500	5
chr1:118047601-118047900	2
chr1:118048619-118048918	10
chr1:1180517-1180816	17
chr1:11805295-11805594	22
chr1:118056901-118057200	4
chr1:11805923-11806222	51
chr1:11806201-11806500	13
chr1:118161601-118161900	18
chr1:118165738-118166037	18
chr1:118194301-118194600	18
chr1:1182182-1182481	25
chr1:11827801-11828100	2
chr1:1182843-1183142	14
chr1:11829901-11830200	16
chr1:1183201-1183500	9
chr1:11833201-11833500	9
chr1:11834973-11835272	8
chr1:11836074-11836373	16
chr1:11836801-11837100	6
chr1:11837701-11838000	6
chr1:11838474-11838773	14
chr1:118386598-118386897	9
chr1:11840071-11840370	15
chr1:11840401-11840700	3
chr1:1184607-1184906	6
chr1:11847114-11847413	18
chr1:118491901-118492200	3
chr1:1185312-1185611	23
chr1:118541401-118541700	2
chr1:11855401-11855700	3
chr1:118574101-118574400	6
chr1:11858101-11858400	11
chr1:11858808-11859107	18
chr1:118637701-118638000	4
chr1:11865231-11865530	15
chr1:118668518-118668817	13
chr1:11867401-11867700	4
chr1:11877803-11878102	10
chr1:11878201-11878500	3
chr1:11878501-11878800	5
chr1:11878801-11879100	7
chr1:11879101-11879400	1
chr1:11879401-11879700	3
chr1:118808329-118808628	12
chr1:11881992-11882291	11
chr1:11883587-11883886	8
chr1:11884283-11884582	21
chr1:118852669-118852968	12
chr1:11885991-11886290	3
chr1:11887051-11887350	18
chr1:11888031-11888330	8
chr1:118884787-118885086	8
chr1:11889301-11889600	6
chr1:11890415-11890714	15
chr1:118909743-118910042	9
chr1:118956601-118956900	9
chr1:11895780-11896079	11
chr1:118972691-118972990	4
chr1:118976401-118976700	2
chr1:118979813-118980112	46
chr1:118980301-118980600	3
chr1:11898256-11898555	14
chr1:118984465-118984764	36
chr1:118984831-118985130	34
chr1:118986601-118986900	24
chr1:118987290-118987589	22
chr1:118987801-118988100	46
chr1:11898826-11899125	45
chr1:118989274-118989573	32
chr1:118989919-118990218	17
chr1:118990201-118990500	19
chr1:118993189-118993488	30
chr1:118993741-118994040	5
chr1:118999423-118999722	6
chr1:11899975-11900274	5
chr1:119000384-119000683	31
chr1:119001301-119001600	28
chr1:119003401-119003700	10
chr1:119007119-119007418	16
chr1:119007601-119007900	3
chr1:119008201-119008500	28
chr1:119048701-119049000	24
chr1:119051920-119052219	10
chr1:119076861-119077160	12
chr1:119076901-119077200	5
chr1:11909190-11909489	20
chr1:119098734-119099033	12
chr1:11910466-11910765	20
chr1:119105632-119105931	8
chr1:119131484-119131783	27
chr1:119148901-119149200	14
chr1:11915101-11915400	4
chr1:119157301-119157600	10
chr1:11916281-11916580	10
chr1:119163942-119164241	19
chr1:119171554-119171853	41
chr1:119172463-119172762	17
chr1:119172901-119173200	10
chr1:11919001-11919300	10
chr1:11923987-11924286	3
chr1:119250182-119250481	8
chr1:11925588-11925887	13
chr1:119258101-119258400	15
chr1:119258807-119259106	12
chr1:11925901-11926200	28
chr1:119304601-119304900	16
chr1:119316301-119316600	12
chr1:119327470-119327769	19
chr1:119333924-119334223	26
chr1:119334802-119335101	14
chr1:11933701-11934000	12
chr1:11934601-11934900	20
chr1:119382901-119383200	13
chr1:119393701-119394000	8
chr1:11941191-11941490	2
chr1:11941779-11942078	6
chr1:11949301-11949600	8
chr1:11949601-11949900	3
chr1:11949901-11950200	3
chr1:11952781-11953080	6
chr1:119538901-119539200	1
chr1:119577001-119577300	6
chr1:119584201-119584500	4
chr1:119588701-119589000	6
chr1:119608501-119608800	10
chr1:119611646-119611945	12
chr1:11961301-11961600	5
chr1:119615101-119615400	6
chr1:119623336-119623635	54
chr1:119623801-119624100	16
chr1:11962762-11963061	7
chr1:119631601-119631900	16
chr1:11964001-11964300	10
chr1:119647897-119648196	73
chr1:119649301-119649600	20
chr1:11966701-11967000	2
chr1:119675818-119676117	2
chr1:119676486-119676785	14
chr1:119690701-119691000	10
chr1:11970590-11970889	20
chr1:119712001-119712300	16
chr1:11972362-11972661	10
chr1:119726947-119727246	2
chr1:119727552-119727851	14
chr1:119739217-119739516	10
chr1:1197458-1197757	32
chr1:119753946-119754245	3
chr1:119761487-119761786	12
chr1:11976767-11977066	14
chr1:11977373-11977672	8
chr1:119778601-119778900	18
chr1:1197992-1198291	12
chr1:11980057-11980356	49
chr1:11980501-11980800	16
chr1:119806024-119806323	10
chr1:11981101-11981400	9
chr1:119835001-119835300	6
chr1:119851497-119851796	6
chr1:119871148-119871447	12
chr1:11987351-11987650	6
chr1:1198801-1199100	12
chr1:119889901-119890200	8
chr1:119894211-119894510	8
chr1:119896463-119896762	20
chr1:11992479-11992778	6
chr1:119926499-119926798	8
chr1:11993401-11993700	8
chr1:119938801-119939100	8
chr1:119942965-119943264	8
chr1:11999701-12000000	20
chr1:119999701-120000000	1
chr1:120000001-120000300	1
chr1:120000301-120000600	5
chr1:1200461-1200760	17
chr1:12008485-12008784	27
chr1:1201077-1201376	42
chr1:120125401-120125700	4
chr1:120142501-120142800	5
chr1:12014389-12014688	7
chr1:1201501-1201800	42
chr1:120151409-120151708	4
chr1:12015601-12015900	10
chr1:12015901-12016200	1
chr1:12016201-12016500	4
chr1:12017073-12017372	12
chr1:120176225-120176524	30
chr1:120177001-120177300	20
chr1:12019203-12019502	42
chr1:120197019-120197318	16
chr1:12019801-12020100	9
chr1:12020671-12020970	14
chr1:12021901-12022200	8
chr1:120234901-120235200	5
chr1:120236929-120237228	4
chr1:12023701-12024000	10
chr1:12028483-12028782	8
chr1:12029003-12029302	8
chr1:1203001-1203300	9
chr1:12030122-12030421	16
chr1:120340801-120341100	28
chr1:120342301-120342600	10
chr1:12034801-12035100	2
chr1:12036001-12036300	10
chr1:120395101-120395400	15
[truncated: 258,429+ more rows]
